# Supplementary material for: Genetic, metabolomic and transcriptomic analyses of the de novo L-cysteine biosynthetic pathway in the enteric protozoan parasite Entamoeba histolytica
Source: Sci Rep. 2017 Nov 15;7:15649. doi: 10.1038/s41598-017-15923-3 (PMC5688106; doi:10.1038/s41598-017-15923-3)
Supplement: Supplementary file 2 — Dataset 1 [file 41598_2017_15923_MOESM2_ESM.xls]

## Sheet: Supplementary Dataset 1
Supplementary Dataset 1. List of primers used for the construction of plasmids for the repression of genes in the cysteine biosynthetic pathway.
	Common Name	Accession Number	5' Primer Sequence	3' Primer Sequence
	Cysteine Synthase 1 (CS1)	XM_645873	CAGAGGCCTATGGAACAAATAAGTATTAGC	AATGAGCTCAATAGCACCTGGCATTCCTTT
	Cysteine Synthase 2 (CS3)	XM_648154	CAGAGGCCTATGCAAAATATTACTATCAAC	CAGGAGCTCGATAAGTTCTTCATATTTTGC
	Serine acetyltransferase 1 (SAT1)	AB023954	CAGAGGCCTATGGACAATTACATTTATTCA	CAGGAGCTCATGAGCTATTCTATAAACAAT
	Serine acetyltransferase 2 (SAT2)	XM_644909	CAGAGGCCTATGGATTTACTTGTTTCAAAA	AATGAGCTCATGTGCCACTCGATAAATTAT
	Serine acetyltransferase 3 (SAT3)	XM_651281	CAGAGGCCTATGAGTTCTTTACTACAACAA	AATGAGCTCATGTGCAACTCTTTGAATCAT
