# Supplementary material for: Genetic, metabolomic and transcriptomic analyses of the de novo L-cysteine biosynthetic pathway in the enteric protozoan parasite Entamoeba histolytica
Source: Sci Rep. 2017 Nov 15;7:15649. doi: 10.1038/s41598-017-15923-3 (PMC5688106; doi:10.1038/s41598-017-15923-3)
Supplement: Supplementary file 3 — Dataset 2 [file 41598_2017_15923_MOESM3_ESM.xls]

## Sheet: Supplementary Dataset 2
Supplementary Dataset 2. The metabolome data by capillary electrophoresis time of flight mass spectrometry (CE-TOFMS) in this study. Abbreviations are: RPA, relative peak area; CD, L-cysteine lacking BI-S33 medium; SD, standard deviation.
Biochemical Name	RPA/1 X 106 cells
	psAP2G		SAT1/2gs		SAT3gs		CSgs		psAP2G (CD)		SAT1/2gs (CD)		SAT3gs(CD)		CSgs(CD)
	RPA	SD	RPA	SD	RPA	SD	RPA	SD	RPA	SD	RPA	SD	RPA	SD	RPA	SD
2-Ethylthiazolidine-4-carboxylic acid	0.0176843	0.00364655	0.0209175	0.00164045	0.0169318	0.000647602	0.0126978	0.00320025	0.00723718	0.00278428	0.00644798	0.00196893	0.000585249	0.000101368	ND	ND
2-methylthiazolidine-4-carboxylic acid	0.0193001	0.00466716	0.02104	0.00602415	0.0184988	0.00397154	0.0147104	0.00459918	0.0275216	0.00627821	0.0199289	0.010943	0.015356	0.00746171	0.00695799	0.00256277
5-Methylthioadenosine	0.0341353	0.00347203	0.0406076	0.00496247	0.0252027	0.0078482	0.0217696	0.0034982	0.0294242	0.00569228	0.0418522	0.00271022	0.0127944	0.0074398	0.0147882	0.00258117
Adenine	0.0124656	0.00200984	0.0161901	0.00289198	0.0136156	0.00556097	0.0131827	0.00227649	0.0115151	0.000709924	0.0196595	0.00507832	0.0139413	0.0043511	0.0165171	0.00659333
Alanine	2.69309	0.686955	3.48899	0.92785	3.03129	0.514573	3.08667	0.817397	1.07093	0.0698918	2.15912	0.414214	2.67662	0.262345	3.12819	0.223097
Arginine	0.935483	0.498354	1.58094	0.215026	1.75771	0.524532	1.49943	0.216083	0.262152	0.0640703	0.94627	0.162953	0.989635	0.164399	1.09541	0.124995
Asparagine	0.738422	0.177055	0.973357	0.148527	0.738796	0.115106	0.774303	0.203083	0.44864	0.062613	0.776437	0.124995	1.08186	0.162198	0.923089	0.144092
Aspartate	0.378373	0.167816	0.39863	0.11319	0.265706	0.0614984	0.380757	0.157491	0.163243	0.0223963	0.233878	0.0722589	0.301996	0.0526033	0.274647	0.0409026
Cadaverine	0.201249	0.0509237	0.0067009	0.000805499	0.0097766	0.00231416	0.0064741	0.00170941	0.0282492	0.00742425	0.00584006	0.00117263	0.00488608	0.00162014	0.00509624	0.000573887
Carnitine	0.0169786	0.00337408	0.0135765	0.00166519	0.0162836	0.00128284	0.014855	0.00209758	0.0121118	0.00178479	0.0132426	0.00132202	0.0143453	0.00154268	0.0131504	0.0013522
Citrulline	0.404749	0.0593275	0.397462	0.0308643	0.349705	0.0144333	0.347813	0.0386887	0.319952	0.0379901	0.377599	0.0493495	0.40361	0.0465603	0.363449	0.0156579
Creatine	0.0471196	0.00789224	0.0591757	0.00630151	0.0471497	0.00413847	0.0537424	0.00885859	0.0338934	0.0040775	0.0482941	0.00481203	0.0481111	0.00410233	0.0497697	0.00488477
Creatinine	0.0177147	0.00374202	0.0164696	0.00264689	0.0173495	0.00256016	0.0192096	0.0027315	0.0110517	0.00127165	0.0134395	0.00115904	0.0162864	0.00101652	0.0152419	0.00246907
Cysteine	0.0505739	0.0101609	0.0482702	0.00820674	0.0253823	0.010008	0.0202433	0.008108	0.00753582	0.00390044	0.0066772	0.0035406	0.00393246	0.00100394	0.00326044	0.00210926
Cystine	0.0196036	0.00461074	0.0218947	0.0055162	0.0170117	0.00227637	0.0131656	0.00426997	0.00270044	0.000772353	0.00227821	0.00100713	0.00182011	0.000496423	0.00106277	0.000236566
GABA	0.167877	0.0258911	0.189476	0.00816053	0.177945	0.00730775	0.170461	0.0204866	0.13276	0.0201059	0.178422	0.0199852	0.186974	0.0193918	0.167894	0.00793884
Glutamate	34.7233	1.44103	38.6378	2.67563	36.5172	0.898837	37.2586	2.03204	39.2356	3.31606	39.9664	1.34021	38.8566	2.59839	34.4303	0.737789
Glutamine	2.23979	0.40008	1.357	0.164657	0.75837	0.0332305	1.09459	0.20914	1.79342	0.205267	1.35412	0.218103	1.05081	0.196757	1.42344	0.0641772
Glycine	1.32247	0.248977	1.75977	0.268821	1.39858	0.114949	1.45051	0.350937	0.777887	0.0441691	1.32046	0.223625	1.67539	0.120332	1.73109	0.0495265
Histidine	3.0648	0.391903	3.42136	0.240756	2.84832	0.137945	2.86359	0.283025	1.89778	0.129845	2.49559	0.290639	2.62682	0.209827	2.6768	0.199858
Hypoxanthine	0.438769	0.0809145	0.500628	0.159556	0.32512	0.149631	0.462678	0.133419	0.104335	0.0297138	0.229039	0.121366	0.256332	0.128132	0.28639	0.0899888
Isoamylamine	0.033535	0.00451885	0.0526387	0.00563107	0.0575609	0.00874575	0.0514726	0.00705543	0.0106845	0.00338121	0.0192617	0.00156444	0.0210155	0.00260717	0.0157275	0.00242936
Isoleucine	10.2073	1.40068	12.0065	1.27846	12.0372	1.25168	11.6862	1.38089	9.15858	0.981902	12.2494	1.28238	13.609	0.897027	12.6702	1.01062
Isopropanolamine	0.0491005	0.0089647	0.0392878	0.00440799	0.0353047	0.00491908	0.032121	0.0019812	0.0158467	0.00422863	0.0313024	0.0181494	0.0227201	0.0100681	0.0288151	0.0137627
Leucine	30.6074	3.58528	35.5593	3.53769	37.406	3.40251	36.0284	3.78963	28.389	2.49441	35.9772	3.61918	40.2417	3.16751	36.3674	1.57924
Lysine	9.35999	1.27259	11.2027	0.690763	11.2158	1.25205	11.432	0.9118	4.30965	0.239352	7.00198	0.959858	7.15847	0.461694	8.45133	0.934908
Methionine	0.755606	0.23826	0.853101	0.256379	0.926814	0.309247	0.995088	0.207875	0.723219	0.110909	0.713826	0.332383	0.650698	0.210442	1.01023	0.213714
Methionine sulfoxide	0.133682	0.0189522	0.161161	0.0167902	0.136829	0.00999784	0.144244	0.0208754	0.150304	0.0218215	0.181199	0.0265021	0.210897	0.0409255	0.195661	0.0108384
N-Acetylhistidine	0.131063	0.0194455	0.0752456	0.00653169	0.054897	0.00671038	0.0753404	0.00455608	0.120724	0.0228161	0.0782207	0.00666043	0.0702692	0.0213725	0.0532755	0.00794714
N-Acetylornithine	0.0372357	0.00611488	0.0417948	0.00683097	0.0402191	0.0030263	0.0374036	0.00631917	0.0182065	0.00205073	0.0299056	0.0108808	0.0399303	0.012827	0.0350753	0.00759751
N-Acetylputrescine	0.054678	0.00819042	0.0483444	0.00966369	0.0640847	0.00526346	0.0794363	0.025288	0.0379172	0.00386251	0.0358671	0.00257753	0.0547327	0.00856652	0.0499206	0.0141024
N8-Acetylspermidine	0.0263438	0.00408025	0.0387743	0.00828705	0.0423984	0.00184091	0.0574805	0.0169724	0.0144794	0.00331357	0.0302852	0.0024806	0.0319878	0.00440761	0.0439723	0.011528
O-Acetylserine	0.028304	0.00199953	0.0236608	0.00330366	0.0186658	0.0015241	0.231309	0.0599424	0.199078	0.0276683	0.204959	0.01491	0.333394	0.0198223	1.37029	0.380813
Octylamine	0.190935	0.0297419	0.192778	0.0418265	0.189327	0.0260864	0.180759	0.0575205	0.145649	0.0501888	0.189232	0.036403	0.155834	0.0179321	0.158312	0.0390363
Ornithine	5.35903	0.68232	6.56104	0.776372	5.65874	0.750071	6.13879	0.3093	5.0526	0.181653	5.91822	0.0757966	4.02539	0.139599	6.07581	1.51868
Phenylalanine	1.67881	0.751749	1.67105	0.664766	1.18853	0.546045	1.60531	0.745146	1.51976	0.31564	2.04404	0.572253	2.99803	0.397485	2.89465	0.343639
Phosphorylcholine	0.93452	0.166541	0.910948	0.16332	0.954718	0.0401969	1.2677	0.351877	0.861195	0.0624089	1.12741	0.12078	1.04272	0.153696	1.2236	0.366799
Proline	17.1685	1.52074	16.3978	1.53308	14.6795	0.66368	15.509	1.58617	16.2397	1.65593	14.6868	0.5325	14.3537	1.22965	12.7914	1.51356
Putrescine	5.76732	0.926349	9.05976	0.280926	9.01116	0.921262	8.21317	1.41842	6.86118	1.06247	9.64364	0.609293	8.78994	0.754846	8.84291	1.63788
S-Adenosylmethionine	0.145356	0.013412	0.177086	0.0320928	0.144615	0.0276939	0.120958	0.021906	0.105527	0.0108506	0.112083	0.0275122	0.0802845	0.00363657	0.0574934	0.00608709
S-methyl cysteine	0.00566259	0.00120713	0.00592482	0.000772353	0.00409248	0.00129824	0	0	0.0229695	0.00280261	0.0218298	0.00308428	0.00946782	0.00222011	0	0
Serine	0.485936	0.215595	0.588907	0.176658	0.538539	0.109055	0.545866	0.185865	0.658904	0.172462	0.632605	0.112733	0.523086	0.0905939	0.708852	0.126061
Spermidine	0.0505016	0.00539035	0.0818315	0.00910076	0.0823565	0.0079432	0.0918822	0.0213625	0.0285972	0.00564692	0.0538324	0.0055831	0.0585418	0.00420973	0.0789905	0.0128503
Thiazolidine-4-carboxylic acid	0.140048	0.0161731	0.208129	0.0286649	0.149075	0.0302812	0.138924	0.0151492	0.0192248	0.0110997	0.0252869	0.0114457	0.0254555	0.00249642	0.0112166	0.00760759
Threonine	0.722794	0.334663	0.967727	0.419633	0.419705	0.179011	0.767187	0.438956	0.232186	0.0572774	0.440294	0.0787727	0.448929	0.12754	0.767896	0.260816
Trptophan	0.354969	0.0986358	0.673672	0.164011	0.440828	0.157759	0.460591	0.24278	0.376486	0.0772655	0.862365	0.0640823	0.745854	0.101455	0.949954	0.0605843
Tyrosine	1.41352	0.225394	1.57	0.184781	1.28559	0.131112	1.42196	0.252878	1.15828	0.122785	1.50654	0.176462	1.63856	0.155599	1.6247	0.0682346
Valine	14.2084	1.94751	17.0567	1.67419	15.9388	1.05551	15.4403	1.55593	12.863	1.47041	16.0063	1.18208	17.3824	1.71607	16.2914	1.16816
