# Supplementary material for: Genetic, metabolomic and transcriptomic analyses of the de novo L-cysteine biosynthetic pathway in the enteric protozoan parasite Entamoeba histolytica
Source: Sci Rep. 2017 Nov 15;7:15649. doi: 10.1038/s41598-017-15923-3 (PMC5688106; doi:10.1038/s41598-017-15923-3)
Supplement: Supplementary file 4 — Dataset 3 [file 41598_2017_15923_MOESM4_ESM.xls]

## Sheet: Supplementary Dataset 3
	Supplementary Dataset 3. The transcriptomic data analyzed in this study. Normalized average log2 expression of the duplicates of the entire probe sets of psAP2G, SAT1/2gs, SAT3gs and CSgs strains are shown. Fold changes of expression relative to control (psAP2G), and up/down-regulation of expression, as well as p-value and corrected p-value of ANOVA are also shown.
ProbeSetID	ANOVA						Fold change						Log2 Expressions				old Locus ID	new locus ID	probe set ID	GenBank EAL#	GenBank XP#	GenBank XM#	Primary Annotation	New Annotation Locus	Old Annotation Genbank	Common Name	Gene Length	Protein Length	Molecular Weight	pI	EC Number	GO Term
	p-value			Corrected p-value			SAT1/2gs vs psAP2G		SAT3gs vs psAP2G		CSgs vs psAP2G
	SAT1/2gs vs psAP2G	SAT3gs vs psAP2G	CSgs vs psAP2G	SAT1/2gs vs psAP2G	SAT3gs vs psAP2G	CSgs vs psAP2G	fold change	regulation	fold change	regulation	fold change	regulation	psAP2G	SAT1/2gs	SAT3gs	CSgs
EHI_202040_at	0.0023579	0.22847	0.150106	0.101855	0.502565	0.344792	528.572	down	1.0749	up	1.04672	up	12.2343	3.18832	12.3385	12.3002										serine acetyltransferase 1	918	305	34406	7.09
EHI_144490_x_at	0.000365641	0.00838796	0.00330898	0.0790379	0.152134	0.101725	25.2013	down	41.6512	down	37.8779	down	8.19008	3.53465	2.80979	2.94679							EHI_144490		XM_650868	hypothetical protein, conserved	1838	613	70758.7	6.7723
228.m00069_at	0.00300244	0.0238931	0.00228496	0.106891	0.197203	0.0989494	22.6596	up	2.72624	up	14.386	up	3.67282	8.17487	5.11973	7.51941	228.t00011	N/A	228.m00069	EAL44927	XP_650313	XM_645221
EHI_144170_x_at	0.00185834	0.00191928	0.00479537	0.0993816	0.122996	0.104471	13.7669	up	10.812	up	3.76237	up	3.20819	6.99133	6.64276	5.11984							EHI_144170	EHI_144170		hypothetical protein	932	311	36265.3	7.79		GO:0004170|GO:0046080
EHI_020830_s_at	0.00110229	0.00164271	0.0159106	0.0918099	0.122996	0.133852	11.7486	down	7.62114	down	19.8639	down	7.81692	4.2625	4.88691	3.50484							EHI_020830	EHI_020830		hypothetical protein	977	326	37634.1	9.9411
54.m00234_others_at	0.00123669	0.000150303	6.07361e-05	0.0936769	0.110421	0.0577354	11.4057	down	8.03754	down	8.18556	down	9.91009	6.3984	6.90333	6.877	54.t00052	N/A	54.m00234	EAL49054	XP_654439	XM_649347
EHI_196760_s_at	0.0136823	0.00401486	0.0049427	0.149197	0.132239	0.104471	10.6196	down	12.5011	down	10.1515	down	7.65421	4.24555	4.01023	4.31059							EHI_196760		XM_643708	hypothetical protein	1148	383	43918.8	9.8054
363.m00051_x_at	0.0022031	0.00231331	0.00434736	0.101855	0.126002	0.104277	10.405	up	12.0693	up	4.74086	up	3.80678	7.18598	7.40005	6.05193	363.t00004	N/A	363.m00051	EAL43568	XP_648955	XM_643863
EHI_126430_x_at	0.00186696	0.00113031	0.00282531	0.0993816	0.11601	0.101725	9.42493	up	8.45926	up	3.01258	up	3.75843	6.99491	6.83896	5.34943							EHI_126430	EHI_126430		hypothetical protein	932	311	36355.4	7.4909		GO:0004170|GO:0046080
327.m00071_x_at	0.0105048	0.387647	0.0123334	0.140774	0.647588	0.123816	9.26343	up	1.32981	down	22.6877	up	3.55464	6.76619	3.14342	8.05848	327.t00010	N/A	327.m00071	EAL43867	XP_649250	XM_644158
EHI_031640_at	0.000232679	0.0114749	0.018864	0.0763	0.161706	0.138881	8.54973	up	1.43877	up	1.64592	up	7.53969	10.6356	8.06453	8.25859							EHI_031640		XM_648447	hypothetical protein	1358	453	53820.6	6.4687
EHI_193640_s_at	0.00155758	0.00769433	0.142938	0.0977581	0.147853	0.336207	8.24708	up	1.96928	up	1.45134	up	2.32193	5.36581	3.2996	2.85932							EHI_193640		XM_643661	hypothetical protein	1598	512	60348.9	9.9421
EHI_026890_x_at	0.00714724	0.00936178	0.0236166	0.129867	0.155845	0.150785	7.96538	up	7.33637	up	3.68179	up	3.99602	6.98976	6.87109	5.87643							EHI_026890	EHI_026890		deoxyuridine 5'-triphosphate nucleotidohydrolase, mitochondrial precursor, putative	506	169	19091.7	7.5387		GO:0004170|GO:0046080
EHI_074750_at	0.003811	0.0112242	0.00304967	0.114915	0.161704	0.101725	7.78034	up	3.37447	up	10.0649	up	5.51267	8.4725	7.26733	8.84393							EHI_074750		XM_644490	Ras family GTPase	632	211	23926.1	5.4592		GO:0004767|GO:0005525|GO:0005622|GO:0007264
EHI_018140_s_at	0.00172654	0.0155054	0.0271186	0.0993816	0.175808	0.156933	6.65118	up	3.26169	up	2.82386	up	5.50586	8.23947	7.21148	7.00353							EHI_018140	EHI_018140		hypothetical protein	592	179	21205.1	5.8934
49.m00187_x_at	0.0321425	0.362943	0.0371424	0.193981	0.631873	0.173278	6.59446	up	1.51587	up	6.44717	up	2.81755	5.5388	3.4177	5.50622	49.t00022	N/A	49.m00187	EAL49222	XP_654609	XM_649517
EHI_128900_x_at	0.0321193	0.0443103	0.0474379	0.193981	0.243428	0.193408	6.32235	up	7.73111	up	4.40575	up	2.8019	5.46236	5.75257	4.94128							EHI_128900		XM_642744	hypothetical protein	1781	594	69709.5	6.8535
EHI_034560_x_at	0.001516	0.0234896	0.0267187	0.0965373	0.196567	0.156584	6.04752	up	5.17391	up	3.2048	up	2.32193	4.91827	4.69318	4.00216							EHI_034560		XM_643790	deoxyuridine 5'-triphosphate nucleotidohydrolase domain containing protein	1079	360	41719.5	7.1882		GO:0004170|GO:0009394
190.m00086_s_at	0.00473766	0.192809	0.489753	0.12398	0.462756	0.656617	6.04198	up	1.417	up	1.20536	up	3.77413	6.36915	4.27697	4.04359	190.t00003	N/A	190.m00086	EAL45563	XP_650949	XM_645857
EHI_072960_s_at	0.007345	0.0109578	0.0098351	0.13058	0.160623	0.116803	5.95073	up	3.69015	up	3.94432	up	4.2887	6.86177	6.17238	6.26848							EHI_072960	EHI_072960		hypothetical protein	587	196	23290.5	6.5456
EHI_070690_at	0.0197996	0.42265	0.42265	0.166434	0.647588	0.596952	5.72538	up	1.00487	up	1.21237	up	2.32193	4.8393	2.32894	2.59976							EHI_070690			hypothetical protein	1682	477	55308.7	8.299
EHI_081670_x_at	0.0113289	0.629591	0.216441	0.142396	0.804299	0.423085	5.66171	up	1.22115	down	1.46681	down	3.05476	5.556	2.76652	2.50207							EHI_081670		XM_646927	Rab GTPase activating protein, putative	1019	340	40866.8	4.6351
EHI_046630_at	0.00524763	0.0504009	0.011143	0.125083	0.251894	0.119484	5.34727	up	2.41995	up	3.68116	up	4.13523	6.55403	5.4102	6.01539							EHI_046630		XM_645444	Rho family GTPase	593	198	22557.7	6.1212		GO:0005525|GO:0005622|GO:0007264
EHI_104230_x_at	0.00841023	0.0314576	0.0222456	0.134855	0.214429	0.147807	5.26155	up	3.50706	up	2.63661	up	2.50765	4.90314	4.31791	3.90633							EHI_104230		XM_643145	hypothetical protein	626	209	23233.6	4.6052
EHI_174970_at	8.71349e-05	0.00128017	0.00983388	0.0575628	0.119111	0.116803	5.21175	up	2.01633	up	3.54582	up	5.40221	7.78397	6.41393	7.22832							EHI_174970		XM_647318	hypothetical protein	437	146	17019.2	4.1856
EHI_052410_x_at	0.0254746	0.0383804	0.193485	0.181368	0.229977	0.397449	5.20131	up	2.66982	up	3.71937	up	2.5768	4.95568	3.99354	4.47186							EHI_052410		XM_643620	hypothetical protein	614	205	23259.2	4.2138
56.m00181_s_at	0.00234882	0.00214714	0.00272174	0.101855	0.122996	0.101725	5.17473	down	1.92363	down	3.16965	down	9.48605	7.11457	8.54223	7.82173	56.t00038	N/A	56.m00181	EAL48950	XP_654336	XM_649244
EHI_026360_s_at	0.00371188	0.00338407	0.00731192	0.114457	0.132239	0.108888	5.13509	down	2.15826	down	2.71984	down	8.45332	6.09293	7.34345	7.0098							EHI_026360		XM_650291	phosphoserine aminotransferase, putative	1076	359	40532.9	8.5126	2.6.1.52	GO:0004648|GO:0008152|GO:0008483
EHI_126550_at	0.0024021	0.000236088	0.00280296	0.101855	0.110421	0.101725	5.13469	up	2.89275	up	4.61755	up	6.54594	8.90621	8.07838	8.75306							EHI_126550		XM_643463	AIG1 family protein, putative	569	190	21328.5	9.101
EHI_116940_x_at	0.000595188	0.000589944	0.000663485	0.0833786	0.110421	0.0856997	5.04676	up	3.05833	up	2.52696	up	2.32193	4.65728	3.93467	3.65933							EHI_116940	EHI_116940		deoxyuridine 5'-triphosphate nucleotidohydrolase domain containing protein	1079	360	41775.7	7.4879		GO:0004170|GO:0009394
458.m00061_s_at	0.0124121	0.0619603	0.000792634	0.1451	0.274108	0.0876818	5.0053	up	2.17989	up	1.82774	up	2.32193	4.64539	3.44619	3.19199	458.t00010	N/A	458.m00061	EAL43046	XP_648433	XM_643341
119.m00124_at	0.00628536	0.0626426	0.0341299	0.128676	0.275864	0.168125	4.95605	down	1.61238	down	2.04356	down	6.58866	4.27947	5.89947	5.55757	119.t00011	N/A	119.m00124	EAL47013	XP_652401	XM_647309
EHI_068270_s_at	0.00101616	0.314747	0.512689	0.088536	0.590126	0.675987	4.85238	up	1.28583	down	1.04319	down	4.13205	6.41074	3.76935	4.07105							EHI_068270		XM_649046	Rho guanine nucleotide exchange factor, putative	1325	442	51389.5	8.2539		GO:0005089|GO:0005622|GO:0008270|GO:0035023
72.m00179_at	0.00404074	0.633997	0.0156288	0.116625	0.807062	0.133852	4.83535	up	1.08264	up	2.10121	up	5.7614	8.03502	5.87595	6.83262	72.t00021	N/A	72.m00179	EAL48423	XP_653809	XM_648717
EHI_146680_s_at	0.00857531	0.0345112	0.647425	0.134855	0.221613	0.779142	4.78895	up	1.64549	up	1.12353	up	2.44447	4.70418	3.16299	2.61251							EHI_146680	EHI_146680		hypothetical protein	572	191	22305.2	11.3127
EHI_185110_at	0.0615132	0.502503	0.0875323	0.251643	0.712231	0.258595	4.61254	down	1.30172	down	4.22662	down	4.86521	2.65965	4.48479	2.78571							EHI_185110		XM_643384	G-box-binding factor, putative	659	220	25748.3	5.8403
EHI_165670_x_at	0.0931713	0.316716	0.293379	0.300047	0.591529	0.500378	4.60576	up	1.94088	up	2.05795	up	4.6685	6.87194	5.62521	5.7097							EHI_165670		XM_643869	hypothetical protein	341	114	13340.3	5.3093
585.m00015_at	0.0617149	0.157566	0.999679	0.251735	0.420239	1	4.59899	up	2.33736	up	1.00017	down	6.73	8.93132	7.95488	6.72975	585.t00001	N/A	585.m00015	EAL42684	XP_648070	XM_642978
EHI_004520_at	0.0134456	0.0927381	0.557705	0.148292	0.32787	0.710591	4.57311	up	1.69132	up	1.18908	up	5.08616	7.27934	5.84431	5.336							EHI_004520		XM_651631	hypothetical protein	593	198	22981.5	9.6061
EHI_046040_s_at	0.000925153	0.00336152	0.0127196	0.088536	0.132239	0.125562	4.47639	up	1.67144	up	1.94131	up	4.95847	7.12081	5.69956	5.9155							EHI_046040		XM_645992	hypothetical protein	458	153	16904.5	4.1891
EHI_095910_at	0.00143322	0.0268302	0.121575	0.0943915	0.204158	0.308248	4.41089	up	1.40571	down	1.3798	up	4.72136	6.86243	4.23006	5.18582							EHI_095910	EHI_095910		hypothetical protein	2132	711	80787.7	8.7412
EHI_187090_at	0.00665573	0.166591	0.532776	0.129122	0.431866	0.692069	4.40219	down	1.04321	down	1.01478	down	10.7843	8.64608	10.7233	10.7631							EHI_187090		XM_651385	Rab family GTPase	572	191	21128.8	4.4563		GO:0004767|GO:0005525|GO:0005622|GO:0007264
EHI_134850_at	0.0112125	0.218082	0.0318779	0.142396	0.491868	0.164073	4.37838	up	1.32666	down	2.48566	down	7.4658	9.59619	7.058	6.15217							EHI_134850		XM_647045	hypothetical protein	1409	470	51236.8	6.7162		GO:0005506|GO:0006118|GO:0008901|GO:0009055
EHI_120580_at	0.0255515	0.252246	0.221207	0.181368	0.527216	0.428341	4.33777	up	1.40235	up	1.90065	up	3.27604	5.393	3.76389	4.20254							EHI_120580		XM_646886	hypothetical protein	482	161	18642.6	10.314
388.m00032_s_at	0.00865158	0.498904	0.489976	0.134855	0.709559	0.656715	4.27899	up	1.1243	up	1.14474	down	5.51188	7.60915	5.68091	5.31687	388.t00002	N/A	388.m00032	EAL43422	XP_648810	XM_643718
EHI_067910_at	0.0112216	0.0236637	0.165528	0.142396	0.196567	0.362471	4.2738	up	2.78808	up	1.40858	up	6.27582	8.37134	7.7551	6.77006							EHI_067910		XM_651687	competence protein ComEC, putative	1124	375	42101.4	5.7749
EHI_046050_s_at	0.0910755	0.0920918	0.0695904	0.296914	0.326722	0.231103	4.26679	up	4.15728	up	5.28738	up	3.11563	5.20878	5.17127	5.51818							EHI_046050		XM_645993	hypothetical protein	623	208	24170	4.4164
995.m00007_x_at	0.00732056	0.00699527	0.00392191	0.13058	0.141936	0.104277	4.22595	up	4.03316	up	5.57541	up	5.72694	7.80622	7.73885	8.20602	995.t00001	N/A	995.m00007	EAL42457	XP_647843	XM_642751
EHI_146130_at	0.00073395	0.000194644	0.0351732	0.0868583	0.110421	0.169852	4.1422	up	3.77944	up	3.68387	up	3.33734	5.38774	5.25551	5.21856							EHI_146130		XM_644793	hypothetical protein	380	127	14862.1	4.5438
EHI_151440_at	3.29633e-06	0.000209121	0.000570542	0.0143786	0.110421	0.0815968	4.13556	up	1.51999	up	2.46895	up	7.53866	9.58674	8.14271	8.84255							EHI_151440		XM_652272	cysteine proteinase, putative	962	321	35281	8.5118		GO:0004197|GO:0006508
EHI_182540_at	0.000589227	0.0344078	0.000147743	0.0833786	0.221613	0.058608	4.08238	up	1.70721	up	3.91679	up	3.83385	5.86326	4.60549	5.80352							EHI_182540		XM_651612	hypothetical protein	569	190	21784.9	5.3198
131.m00151_s_at	0.00135801	0.033025	0.0168009	0.0940262	0.218597	0.135213	4.05781	up	1.62939	down	2.80974	down	8.14294	10.1636	7.43862	6.65251	131.t00028	N/A	131.m00151	EAL46724	XP_652110	XM_647018
940.m00008_at	0.00462558	0.00245933	0.00252892	0.12398	0.127709	0.101725	4.02986	up	6.65657	up	6.39987	up	6.75676	8.76749	9.49154	9.4348	940.t00001	N/A	940.m00008	EAL42466	XP_647852	XM_642760
EHI_074580_at	0.0253588	0.280987	0.768587	0.181261	0.557247	0.866411	3.92614	up	1.4927	up	1.20751	up	3.20682	5.17994	3.78475	3.47886							EHI_074580		XM_645859	hypothetical protein	320	107	12552.7	10.0128
EHI_019630_at	0.00166178	0.0107483	0.00306292	0.0979553	0.159698	0.101725	3.92398	up	1.86007	down	2.88682	down	6.90409	8.87641	6.00873	5.37461							EHI_019630		XM_643344	hypothetical protein	629	210	22957.9	4.4829
EHI_123700_at	0.0186138	0.980484	0.0535667	0.165572	1	0.204783	3.91419	up	1.01615	down	2.927	up	3.72028	5.689	3.69717	5.26971							EHI_123700		XM_648695	hypothetical protein	626	209	24731	10.5275
432.m00028_at	0.00209028	0.00378163	0.00200906	0.101855	0.132239	0.0979539	3.88493	up	3.65948	up	4.41071	up	7.46996	9.42784	9.3416	9.61097	432.t00003	N/A	432.m00028	EAL43170	XP_648556	XM_643464
EHI_028940_at	0.000150411	0.000871078	0.00242666	0.0763	0.110421	0.100885	3.77019	up	1.81188	up	1.97376	up	8.79349	10.7081	9.65098	9.77444							EHI_028940		XM_647571	hypothetical protein	620	207	23787.8	9.2354
EHI_191730_at	0.0171447	0.0260499	0.00624574	0.161038	0.202178	0.10742	3.73304	up	2.05908	up	2.01495	up	5.27659	7.17694	6.31859	6.28733							EHI_191730		XM_643923	hypothetical protein	2669	890	97800.5	4.7485
271.m00051_x_at	0.00592091	0.347759	0.00660795	0.128082	0.620293	0.10742	3.69237	up	1.19598	up	1.30367	up	4.91783	6.80237	5.17603	5.30041	271.t00009	N/A	271.m00051	EAL44396	XP_649783	XM_644691
EHI_022990_at	0.00166041	0.0122739	0.00837394	0.0979553	0.166263	0.110688	3.69213	up	1.29094	down	3.78104	up	4.835	6.71945	4.46658	6.75378							EHI_022990		XM_648401	hypothetical protein	3071	1006	118314	8.5955
EHI_021570_at	0.00505331	0.0345573	0.148239	0.124534	0.221613	0.342715	3.63417	down	1.9403	up	1.70453	up	4.18355	2.32193	5.13984	4.95292							EHI_021570		XM_644909	serine acetyltransferase 2	935	312	34815.9	6.4464
EHI_153710_at	0.0065539	0.00233979	0.00718042	0.129108	0.126002	0.108565	3.6172	up	5.80085	up	3.92531	up	6.52568	8.38055	9.06194	8.49849							EHI_153710	EHI_153710		methylene-fatty-acyl-phospholipid synthase, putative	413	138	15686.4	4.9619
EHI_102600_x_at	0.0256127	0.323337	0.221567	0.181368	0.596741	0.428341	3.6032	up	1.34229	up	1.45426	up	5.56497	7.41425	5.98967	6.10526							EHI_102600		XM_648158	AIG1 family protein	536	179	20437.7	8.8174		GO:0005525|GO:0008150
55.m00177_x_at	0.0370011	0.55535	0.0257276	0.203125	0.75176	0.155299	3.53533	up	1.26726	up	5.1533	up	4.30601	6.12785	4.64772	6.67151	55.t00015	N/A	55.m00177	EAL48992	XP_654380	XM_649288
EHI_169350_at	0.0238151	0.0127309	0.00526891	0.177424	0.167425	0.10503	3.5111	down	2.0654	up	5.95844	down	7.63408	5.82216	8.6805	5.05915							EHI_169350		XM_650744	nonpathogenic pore-forming peptide precursor, putative	278	93	9856.74	4.8546
847.m00011_x_at	0.056266	0.112772	0.0363982	0.242163	0.356538	0.171802	3.47648	up	2.32406	up	4.34932	up	4.33649	6.13412	5.55314	6.45728	847.t00001	N/A	847.m00011	EAL42511	XP_647897	XM_642805
EHI_067190-136360_s_at	0.00131152	0.0833515	0.00350008	0.0936769	0.311169	0.101725	3.4725	up	1.538	up	2.09176	up	6.68531	8.48128	7.30637	7.75002
EHI_059320_s_at	0.0370673	0.152927	0.0243899	0.203125	0.413044	0.153068	3.44232	up	1.64949	up	3.94631	up	2.57506	4.35844	3.29708	4.55557							EHI_059320	EHI_059320		hypothetical protein	668	223	26306.2	6.3209
EHI_105080_at	0.0255976	0.0608191	0.0308866	0.181368	0.272095	0.162518	3.41885	up	2.27988	up	3.05055	up	8.24272	10.0162	9.43168	9.85179							EHI_105080		XM_648821	zinc finger protein, putative	869	290	32736.1	8.6773		GO:0008270
EHI_126560_at	0.00409795	0.0141752	0.0087838	0.116809	0.173138	0.113023	3.41831	up	2.00987	up	2.69645	up	7.48234	9.25562	8.48944	8.9134							EHI_126560	EHI_126560		AIG1 family protein, putative	350	117	13558.8	10.4517
174.m00084_x_at	0.075933	0.0954699	0.263802	0.273462	0.332753	0.469484	3.41643	down	3.68798	down	1.64285	down	4.81222	3.03973	2.92939	4.09602	174.t00011	N/A	174.m00084	EAL45863	XP_651249	XM_646157
738.m00009_x_at	0.000949362	0.00193397	0.00344936	0.088536	0.122996	0.101725	3.40177	up	3.17799	up	4.19787	up	6.14455	7.91084	7.81267	8.21421	738.t00001	N/A	738.m00009	EAL42556	XP_647942	XM_642850
2.m00527_x_at	0.1105	0.640928	0.120016	0.322267	0.810633	0.306325	3.39649	up	1.33253	down	4.77151	up	5.80845	7.57249	5.39428	8.06289	2.t00037	N/A	2.m00527	EAL52055	XP_657440	XM_652348
EHI_091670_at	0.030026	0.00670084	0.00927899	0.191622	0.141545	0.11466	3.36745	up	3.92102	up	4.9098	up	2.32193	4.07359	4.29316	4.61759							EHI_091670		XM_644055	hypothetical protein	770	257	30279.5	6.5106
EHI_180390_at	0.0162033	0.828014	0.3569	0.15739	0.924442	0.562064	3.35533	up	1.03962	up	1.22084	up	9.09148	10.8379	9.14754	9.37935							EHI_180390		XM_648725	AIG1 family protein, putative	1007	336	38699.9	6.0207
436.m00060_x_at	0.0753958	0.857353	0.232409	0.272655	0.939587	0.43889	3.33254	up	1.08935	down	2.3387	up	3.12832	4.86494	3.00485	4.35403	436.t00009	N/A	436.m00060	EAL43160	XP_648540	XM_643448
EHI_139400_at	0.00223871	0.0407894	0.115611	0.101855	0.234888	0.300355	3.31306	up	1.65433	up	1.73997	up	3.66714	5.39531	4.39339	4.4662							EHI_139400		XM_646219	hypothetical protein	644	215	24927.2	10.0769
EHI_154270_at	0.00816108	0.060335	0.0264916	0.134619	0.271321	0.15617	3.30793	up	1.50075	up	1.8106	up	6.09555	7.82147	6.68123	6.95202							EHI_154270		XM_645351	cell division control protein 42, putative	590	197	23118.7	8.0799
EHI_066720_at	0.000163532	0.0186711	6.61799e-05	0.0763	0.187457	0.0577354	3.26845	down	2.72214	down	5.01957	down	7.21078	5.50218	5.76604	4.88322							EHI_066720		XM_646043	hypothetical protein, conserved	6269	2090	242093	8.2062
EHI_078530_x_at	0.156637	0.992989	0.335581	0.383934	1	0.543761	3.25125	up	1.00499	down	1.88644	up	5.26794	6.96894	5.26076	6.18361							EHI_078530		XM_643869	hypothetical protein	341	114	13340.3	5.3093
EHI_003950_at	0.0270616	0.0478481	0.0298229	0.185014	0.248765	0.161448	3.24247	down	1.5412	down	1.3004	down	8.34179	6.64469	7.71773	7.96284							EHI_003950		XM_643818	hypothetical protein	692	231	26695	9.9879
EHI_115310_at	0.248685	0.323478	0.167847	0.487206	0.596749	0.365433	3.219	up	2.47871	up	4.44683	up	3.32972	5.01633	4.63931	5.48249							EHI_115310		XM_644896	hypothetical protein	554	185	20929.3	6.8526
56.m00160_x_at	0.0646751	0.172403	0.0327509	0.25496	0.440007	0.164988	3.21896	up	2.00205	up	5.69932	up	3.6294	5.316	4.63088	6.14019	56.t00017	N/A	56.m00160	EAL48953	XP_654339	XM_649247
72.m00164_at	0.0352715	0.555381	0.461134	0.200723	0.75176	0.630455	3.20488	up	1.09311	up	1.39198	up	2.37002	4.05029	2.49846	2.84716	72.t00006	N/A	72.m00164	EAL48409	XP_653795	XM_648703
EHI_094060_s_at	0.0153267	0.00163693	0.00317563	0.155406	0.122996	0.101725	3.20328	down	2.79167	down	2.24063	down	10.1152	8.43566	8.63408	8.9513							EHI_094060	EHI_094060		actin binding protein, putative	1019	340	36222	4.8271		GO:0004725
EHI_097980_x_at	0.0815919	0.0750976	0.52847	0.28046	0.298845	0.688086	3.19499	down	1.3484	down	1.08873	down	5.09803	3.42222	4.66679	4.97539							EHI_097980	EHI_097980		hypothetical protein	1709	570	66679.3	4.4995		GO:0005634
EHI_145330_s_at	0.134133	0.622311	0.977128	0.353699	0.799917	0.998298	3.18721	up	1.35494	up	1.02094	up	2.9601	4.6324	3.39833	2.98999							EHI_145330	EHI_145330		hypothetical protein	494	165	19468.8	4.3686
EHI_172510_at	0.000443931	0.00077914	0.000407861	0.0790379	0.110421	0.0757059	3.1864	up	2.89165	up	3.59295	up	3.48778	5.1597	5.01967	5.33294							EHI_172510		XM_643770	acid sphingomyelinase-like phosphodiesterase 3a precursor, putative	1058	353	39643.2	5.9624		GO:0004767
107.m00112_x_at	0.00113286	0.0465555	0.000850418	0.0918099	0.247849	0.0897889	3.17814	up	1.31552	down	7.73525	up	6.16018	7.82836	5.76454	9.11162	107.t00007	N/A	107.m00112	EAL47337	XP_652723	XM_647631
256.m00084_x_at	0.0336688	0.138084	0.242318	0.196341	0.393931	0.448068	3.16789	up	1.7367	up	1.5564	up	4.05329	5.71682	4.84964	4.6915	256.t00013	N/A	256.m00084	EAL44571	XP_649957	XM_644865
9.m00416_at	0.000479547	0.023649	0.0221238	0.0833786	0.196567	0.14779	3.16723	down	1.15832	up	1.19805	up	11.0664	9.40321	11.2785	11.3271	9.t00058	N/A	9.m00416	EAL51296	XP_656682	XM_651590
400.m00032_s_at	0.00163753	0.00451324	0.0485987	0.0978481	0.132239	0.195816	3.16456	down	2.62671	down	2.24062	down	8.77231	7.11031	7.37905	7.60841	400.t00003	N/A	400.m00032	EAL43346	XP_648736	XM_643644
EHI_050570_at	0.000558324	0.231898	0.00641215	0.0833786	0.506122	0.10742	3.16178	up	1.01403	up	1.43258	up	11.2826	12.9433	11.3027	11.8012							EHI_050570		XM_651510	cysteine proteinase, putative	935	312	33686.6	7.3986		GO:0004197|GO:0006508
EHI_052130_at	0.0156742	0.0742764	0.0183485	0.155406	0.297652	0.137756	3.1387	up	1.83678	up	3.29244	up	4.59623	6.24639	5.4734	6.31538							EHI_052130		XM_650257	hypothetical protein, conserved	908	303	34951.2	6.6488
50.m00196_s_at	0.0125532	0.038266	0.103527	0.14568	0.229856	0.282785	3.1346	up	1.89782	down	1.70903	down	6.68005	8.32833	5.75571	5.90687	50.t00034	N/A	50.m00196	EAL49156	XP_654542	XM_649450
303.m00060_x_at	0.00597013	0.42265	0.261762	0.128082	0.647588	0.467379	3.12313	up	1.23185	up	2.33335	up	2.32193	3.96492	2.62276	3.54433	303.t00001	N/A	303.m00060	EAL44042	XP_649428	XM_644336
EHI_151890_at	0.141877	0.803085	0.556345	0.362867	0.909295	0.709688	3.11376	up	1.06784	up	1.40077	up	2.50551	4.14417	2.60021	2.99173							EHI_151890		XM_652298	EF-hand calcium-binding domain containing protein	473	158	17899.1	4.2095		GO:0005509
EHI_199170_s_at	0.0486046	0.0987098	0.0776396	0.229164	0.337024	0.242871	3.11281	down	1.86918	down	1.6083	down	6.36203	4.72381	5.45962	5.67649							EHI_199170		XM_648207	hypothetical protein, conserved	902	301	35436.7	4.4897
493.m00030_x_at	0.028062	0.14645	0.105977	0.187166	0.405467	0.286413	3.09549	up	1.9059	down	1.72481	up	7.56989	9.20006	6.63942	8.35633	493.t00001	N/A	493.m00030	EAL42881	XP_648267	XM_643175
411.m00025_x_at	0.00847794	0.00261721	0.0253684	0.134855	0.129456	0.154873	3.09154	up	3.34385	up	3.35142	up	6.34454	7.97287	8.08605	8.08931	411.t00001	N/A	411.m00025	EAL43275	XP_648662	XM_643570
167.m00116_x_at	0.0275448	0.193786	0.24868	0.185879	0.464053	0.454819	3.07798	up	1.929	up	2.00489	up	4.38144	6.00343	5.3293	5.38496	167.t00002	N/A	167.m00116	EAL46012	XP_651398	XM_646306
EHI_089450_at	0.0501794	0.193053	0.0638829	0.231244	0.462756	0.220331	3.07741	up	1.61989	up	2.56631	up	2.67785	4.29957	3.37375	4.03755							EHI_089450		XM_643139	hypothetical protein	347	116	13895.8	4.5464
292.m059-878.m013_at	0.0564022	0.129045	0.111194	0.24251	0.379949	0.294223	3.07412	up	2.40932	up	2.15153	up	2.81731	4.43748	4.08594	3.92267
EHI_183120_s_at	0.0140305	0.00519959	0.0534069	0.150372	0.137103	0.204582	3.05844	down	2.17589	down	2.4311	down	8.00544	6.39264	6.88384	6.72383							EHI_183120		XM_649872	centromeric protein E, putative	3250	1057	121457	4.9022
EHI_073980_s_at	0.000738676	0.148194	0.0113434	0.0868583	0.406953	0.119951	3.03981	down	2.21247	down	1.17104	down	3.96546	2.36147	2.8198	3.73767							EHI_073980		XM_648468	hypothetical protein	755	252	28751.9	4.5513
164.m00105_x_at	0.0470145	0.069603	0.150105	0.226432	0.288739	0.344792	3.03204	up	2.3155	up	1.71097	up	3.47218	5.07247	4.68351	4.247	164.t00017	N/A	164.m00105	EAL46074	XP_651460	XM_646368
EHI_009910_at	0.0108608	0.408921	0.0535637	0.14193	0.647588	0.204783	3.02473	up	1.16401	down	1.66021	up	5.62594	7.22275	5.40683	6.3573							EHI_009910		XM_652020	TBC domain containing protein	1046	349	40927.4	8.745
EHI_121750_at	0.00582799	0.0335209	0.0270776	0.128069	0.218893	0.156933	3.01388	up	1.99908	up	1.68418	up	5.48674	7.07837	6.48608	6.23879							EHI_121750		XM_646688	hypothetical protein	596	199	23112.7	9.2641
EHI_025990_x_at	0.00870748	0.0410184	0.0180253	0.134855	0.235149	0.137378	3.00526	up	1.64179	down	1.51575	down	5.46125	7.04874	4.74598	4.86122							EHI_025990		XM_643097	AIG1 family protein, putative	896	299	34826.4	4.6101
41.m00238_x_at	0.0451596	0.218842	0.00737743	0.222207	0.493032	0.109271	3.0033	up	1.58664	up	5.17964	up	3.36122	4.94777	4.0272	5.73407	41.t00035	N/A	41.m00238	EAL49489	XP_654875	XM_649783
728.m00012_x_at	0.109533	0.118967	0.106662	0.321673	0.364291	0.287462	2.99725	up	2.83761	up	3.4846	up	4.84628	6.42992	6.35096	6.64728	728.t00001	N/A	728.m00012	EAL42561	XP_647947	XM_642855
EHI_074550_s_at	0.0448642	0.023924	0.0392592	0.221503	0.197271	0.177644	2.99339	up	1.6494	up	2.26432	up	8.66784	10.2496	9.38978	9.84692							EHI_074550		XM_644864	hypothetical protein	209	70	7669.01	8.5103
EHI_154570_x_at	0.0581151	0.983853	0.229195	0.245711	1	0.435809	2.99024	up	1.00709	up	1.63042	up	3.40067	4.98093	3.41086	4.10592							EHI_154570		XM_643315	hypothetical protein	341	114	13326.3	5.3093
30.m00243_x_at	0.0457962	0.278472	0.0255249	0.223098	0.555227	0.154949	2.9881	up	1.51549	down	8.92194	up	4.15327	5.7325	3.55349	7.31063	30.t00027	N/A	30.m00243	EAL49976	XP_655363	XM_650271
EHI_021550_at	0.0867427	0.347892	0.225541	0.289496	0.620334	0.433154	2.98255	down	1.65284	down	1.73849	down	4.15308	2.57654	3.42813	3.35525							EHI_021550		XM_644907	hypothetical protein	371	124	14145.2	10.5037
EHI_134710_at	0.0102752	0.0770592	0.0127932	0.140637	0.301059	0.125638	2.96503	up	2.1584	up	3.95185	up	4.36395	5.932	5.47391	6.34648							EHI_134710		XM_647029	hypothetical protein	647	216	24844.9	9.984
212.m00080_s_at	0.0432436	0.298261	0.395509	0.217324	0.57342	0.596952	2.96336	down	1.64864	down	1.2909	down	6.28977	4.72254	5.56849	5.92139	212.t00002	N/A	212.m00080	EAL45156	XP_650542	XM_645450
EHI_022600_s_at	0.00364177	0.00203219	0.00319003	0.113874	0.122996	0.101725	2.96178	up	8.89886	up	3.9585	up	6.99113	8.55759	10.1447	8.97608							EHI_022600		XM_643169	NADPH-dependent FMN reductase domain containing protein	605	202	22726.3	6.4822		GO:0006118|GO:0008752
EHI_128600_s_at	0.0657964	0.426442	0.340191	0.257019	0.650507	0.547795	2.95548	up	1.30147	down	1.663	down	4.55851	6.1219	4.17836	3.82472							EHI_128600	EHI_128600		variant surface protein, putative	470	157	17190.7	5.1434
574.m00014_x_at	0.00278381	0.00753223	0.00661901	0.106891	0.146028	0.10742	2.94461	up	2.22447	up	2.46718	up	5.98372	7.54179	7.13718	7.28658	574.t00001	N/A	574.m00014	EAL42704	XP_648090	XM_642998
115.m00117_s_at	0.111791	0.103015	0.172175	0.323839	0.344331	0.370603	2.9424	down	1.78191	down	1.58439	down	4.69787	3.14088	3.86445	4.03394	115.t00001	N/A	115.m00117	EAL47155	XP_652541	XM_647449
EHI_034810_at	0.0405696	0.0853393	0.74994	0.211554	0.315066	0.852957	2.94003	up	2.35731	up	1.05196	up	3.39707	4.9529	4.63421	3.47014							EHI_034810		XM_642932	hypothetical protein	743	248	29240.6	8.9881
EHI_185620_at	0.124881	0.0626935	0.0331086	0.33963	0.275864	0.165429	2.93308	down	2.52385	down	3.75319	down	5.69641	4.144	4.36078	3.78829							EHI_185620		XM_644513	protein kinase, putative	1157	386	43148.9	8.0753		GO:0004672|GO:0005524|GO:0006468
506.m00025_s_at	0.0218255	0.89338	0.755682	0.171712	0.960543	0.857291	2.93094	up	1.03001	down	1.09465	down	4.53094	6.0823	4.48828	4.40047	506.t00001	N/A	506.m00025	EAL42842	XP_648229	XM_643137
432.m00030_at	0.00409966	0.0038922	0.00148174	0.116809	0.132239	0.0929086	2.92026	up	3.32796	up	4.2113	up	8.47344	10.0195	10.2081	10.5477	432.t00005	N/A	432.m00030	EAL43172	XP_648554	XM_643462
244.m00096_x_at	0.0469644	0.32253	0.0782588	0.226363	0.596716	0.243484	2.91613	down	1.44781	down	2.54	down	3.86598	2.32193	3.33211	2.52115	244.t00018	N/A	244.m00096	EAL44746	XP_650121	XM_645029
EHI_011790_at	0.0381311	0.0137441	0.0852921	0.20649	0.171208	0.255349	2.91475	down	2.13931	down	2.09982	down	4.867	3.32362	3.76985	3.79673							EHI_011790		XM_648716	hypothetical protein, conserved domain containing	2591	864	100704	5.7331
EHI_103580_at	0.093878	0.0119056	0.0909503	0.300989	0.16496	0.263347	2.91287	down	1.93263	down	1.47138	down	5.89425	4.35181	4.94369	5.33708							EHI_103580		XM_644362	hypothetical protein	1601	534	63974	4.9879
EHI_100140_at	0.0118855	0.0529471	0.015354	0.143864	0.257762	0.132833	2.91056	down	1.50778	down	2.25552	down	9.42735	7.88606	8.83493	8.25389							EHI_100140		XM_646619	Rho guanine nucleotide exchange factor, putative	2177	726	82632.9	8.1067		GO:0005089|GO:0005622|GO:0035023
EHI_009920_at	0.0166564	0.176768	0.253193	0.159145	0.445187	0.458936	2.90823	up	1.29313	up	1.3434	up	6.23708	7.77722	6.60795	6.66297							EHI_009920		XM_652021	hypothetical protein	1367	456	52273.2	7.7613
EHI_176280_x_at	0.0382627	0.154713	0.155708	0.206689	0.416582	0.350956	2.90354	up	2.02486	up	2.04323	up	2.62817	4.16599	3.64599	3.65902							EHI_176280		XM_643102	AIG1 family protein	911	304	35636.2	4.8069		GO:0005525|GO:0008150
EHI_196740_x_at	0.0434625	0.0936488	0.391885	0.217912	0.329964	0.593005	2.89763	down	1.96519	down	1.38998	down	4.10569	2.57082	3.13102	3.63063							EHI_196740	EHI_196740		hypothetical protein	875	292	33544.6	4.7459
EHI_182510_at	0.0802978	0.17901	0.150734	0.278633	0.44733	0.34569	2.8945	down	1.95987	down	1.88647	down	8.44293	6.90962	7.47217	7.52725							EHI_182510		XM_651616	hypothetical protein, conserved	1142	381	45977.6	9.3963
EHI_067220_at	0.0202805	0.201164	0.0401888	0.166919	0.473215	0.179563	2.88687	up	1.41734	up	2.39264	up	4.8735	6.40301	5.37669	6.13211							EHI_067220		XM_647568	Rho family GTPase	608	203	22723.1	6.515		GO:0005525|GO:0005622|GO:0007264
EHI_007640_at	0.0294421	0.0832797	0.0862953	0.189604	0.311169	0.256854	2.85284	down	2.1829	down	2.53439	down	6.69203	5.17963	5.56578	5.35039							EHI_007640		XM_649710	hypothetical protein, conserved	3617	1191	139570	9.4468		GO:0004725|GO:0008270
EHI_163230_x_at	0.0303386	0.0569407	0.063897	0.19221	0.26451	0.220331	2.84593	up	2.05087	up	2.63157	up	3.85292	5.36182	4.88916	5.24885							EHI_163230	EHI_163230		hypothetical protein	353	118	13944	7.1408
EHI_024360_at	0.00927135	0.126965	0.0198842	0.13709	0.376845	0.141109	2.8438	down	1.91108	down	1.65691	down	6.2543	4.74648	5.31991	5.5258							EHI_024360		XM_645876	hypothetical protein	501	151	16943.4	7.9142
143.m00094_x_at	0.0268855	0.538709	0.194047	0.184394	0.739994	0.397853	2.8308	up	1.28831	up	2.24037	up	5.33579	6.837	5.70127	6.49953	143.t00015	N/A	143.m00094	EAL46478	XP_651864	XM_646772
EHI_162800_x_at	0.0347465	0.551956	0.0865154	0.199479	0.749457	0.257071	2.82824	up	1.1369	up	1.53272	up	4.41798	5.91789	4.60309	5.03407							EHI_162800		XM_650350	hypothetical protein	341	114	13352.4	5.9764
914.m00009_x_at	0.00189691	0.000987078	0.00194385	0.100295	0.111791	0.0979539	2.81922	up	2.67946	up	2.86316	up	8.519	10.0143	9.94094	10.0366	914.t00001	N/A	914.m00009	EAL42476	XP_647862	XM_642770
41.m00216-502.m00030_x_at	0.058516	0.0943152	0.10479	0.246533	0.330966	0.284618	2.81718	up	1.61739	up	1.91709	up	5.53821	7.03246	6.23188	6.47713
EHI_013110_at	0.00322052	0.152161	0.226306	0.108478	0.411869	0.433514	2.81644	up	1.21749	down	1.60405	down	5.543	7.03688	5.25909	4.86128							EHI_013110		XM_644555	hypothetical protein	1412	453	51228.9	6.3099
EHI_074540_x_at	0.0626953	0.570249	0.703205	0.253102	0.763405	0.819279	2.81337	up	1.22973	up	1.13292	up	4.83179	6.32409	5.13013	5.01184							EHI_074540		XM_645863	hypothetical protein	341	114	13352.4	5.3093
EHI_018290-200440_x_at	0.0109046	0.922778	0.507236	0.14193	0.978048	0.671496	2.80741	up	1.01552	up	1.11154	up	5.66959	7.15883	5.69181	5.82215
90.m00160_x_at	0.00199528	0.429383	0.291382	0.101855	0.653171	0.49863	2.80497	up	1.45373	up	2.11	up	2.33137	3.81936	2.87113	3.40862	90.t00011	N/A	90.m00160	EAL47824	XP_653210	XM_648118
4.m00648_s_at	0.115263	0.136154	0.0606391	0.327789	0.391498	0.216366	2.80465	up	2.47578	up	4.10907	up	2.84678	4.33461	4.15467	4.8856	4.t00070	N/A	4.m00648	EAL51770	XP_657159	XM_652067
EHI_109120_x_at	0.0178296	0.404045	0.0330749	0.162644	0.647588	0.165355	2.80418	up	1.226	up	2.25434	up	5.84748	7.33506	6.14144	7.02019							EHI_109120	EHI_109120		AIG1 family protein, putative	608	203	23415.4	4.4009
284.m00060_s_at	0.0314147	0.0488525	0.053211	0.192594	0.250687	0.204428	2.79734	down	2.29753	down	2.18171	down	8.99754	7.51348	7.79745	7.87207	284.t00001	N/A	284.m00060	EAL44229	XP_649615	XM_644523
23.m00346_x_at	0.143763	0.268697	0.0919056	0.36608	0.545777	0.264189	2.79301	up	2.19754	up	3.85967	up	4.14695	5.62877	5.28284	6.09543	23.t00051	N/A	23.m00346	EAL50361	XP_655745	XM_650653
EHI_133920_at	0.0147311	0.00537234	0.0112312	0.153909	0.137103	0.119635	2.78986	down	2.22869	down	2.95374	down	8.43119	6.951	7.27499	6.86865							EHI_133920		XM_650324	TPR repeat protein	2672	891	101693	8.6374
52.m00145_x_at	0.0191107	0.319741	0.03214	0.165855	0.594126	0.164412	2.78983	up	1.50889	down	5.28789	up	4.49432	5.9745	3.90083	6.89701	52.t00004	N/A	52.m00145	EAL49106	XP_654492	XM_649400
181.m00064_s_at	0.00330219	0.0157445	0.0360686	0.109391	0.175808	0.171385	2.78439	down	2.51629	down	1.8153	down	3.79929	2.32193	2.46799	2.93909	181.t00009	N/A	181.m00064	EAL45748	XP_651134	XM_646042
Eh-Igl-M_at	0.00256215	0.012009	0.00286013	0.105218	0.165508	0.101725	2.78169	down	1.6008	down	2.88865	down	11.4258	9.94988	10.7471	9.89545
520.m00031_at	0.0384575	0.0152165	0.165907	0.207357	0.175331	0.362933	2.78115	up	4.37498	up	1.47333	up	3.71715	5.19283	5.84642	4.27623	520.t00001	N/A	520.m00031	EAL42809	XP_648195	XM_643103
EHI_185610_at	0.0809929	0.236535	0.117082	0.27967	0.509915	0.301572	2.77534	down	1.95034	down	2.2852	down	5.31805	3.84538	4.35432	4.12573							EHI_185610		XM_644512	rodhanase-like domain containing protein	677	209	24907.8	9.1554
56.m00159_x_at	0.00626075	0.883935	0.00245177	0.128515	0.954624	0.100885	2.7742	up	1.03004	up	6.08566	up	6.57441	8.04648	6.6171	9.17982	56.t00016	N/A	56.m00159	EAL48952	XP_654338	XM_649246
473.m00025_x_at	0.0163801	0.00318516	0.0162933	0.157751	0.132239	0.134642	2.77046	up	2.43351	down	5.01746	up	3.64435	5.11447	2.36131	5.9713	473.t00003	N/A	473.m00025	EAL42957	XP_648341	XM_643249
450.m00028_x_at	0.105968	0.356789	0.145505	0.317358	0.627546	0.340023	2.76603	up	1.70968	up	2.25333	up	3.25803	4.72585	4.03176	4.43008	450.t00002	N/A	450.m00028	EAL43091	XP_648478	XM_643386
EHI_056820_at	0.173932	0.400601	0.166896	0.403881	0.647588	0.364274	2.76535	up	1.57244	up	2.82044	up	3.39458	4.86204	4.04758	4.8905							EHI_056820		XM_642890	hypothetical protein, conserved	398	133	15568.7	4.3661
52.m00142_x_at	0.0627315	0.169634	0.197623	0.253131	0.435654	0.402442	2.7619	up	1.87511	up	2.24928	up	3.40116	4.86683	4.30814	4.57063	52.t00001	N/A	52.m00142	EAL49123	XP_654509	XM_649417
EHI_201300_at	0.0658162	0.0753604	0.0240126	0.257019	0.299383	0.151964	2.75544	up	2.63886	up	1.64379	up	6.52034	7.98262	7.92026	7.23737							EHI_201300		XM_646906	hypothetical protein	944	315	36360.7	9.0422
118.m00170_s_at	0.028324	0.000845865	0.011247	0.187622	0.110421	0.119657	2.74947	up	8.26793	up	3.50149	up	7.21425	8.6734	10.2618	9.02222	118.t00029	N/A	118.m00170	EAL47051	XP_652437	XM_647345
628.m00011_at	0.0434883	0.0160477	0.284647	0.217916	0.176101	0.49086	2.74862	up	8.14619	down	1.37898	down	7.15112	8.60983	4.125	6.68752	628.t00001	N/A	628.m00011	EAL42628	XP_648014	XM_642922
50.m00187_x_at	0.00619418	0.00701723	0.00823921	0.128515	0.141936	0.110688	2.74072	up	3.0214	up	2.95319	up	6.88532	8.33987	8.48053	8.44759	50.t00025	N/A	50.m00187	EAL49171	XP_654557	XM_649465
218.m00062_x_at	0.0314697	0.0226663	0.0268662	0.192796	0.196567	0.156777	2.73255	up	3.41085	up	3.25088	up	4.72681	6.17706	6.49694	6.42763	218.t00002	N/A	218.m00062	EAL45065	XP_650451	XM_645359
EHI_200830_at	0.0350274	0.121976	0.0408969	0.199908	0.368716	0.180743	2.73099	up	1.72531	up	2.05478	up	4.53493	5.98436	5.32179	5.57392							EHI_200830		XM_643294	hypothetical protein	1103	368	42612.9	5.9927
154.m00116_x_at	0.0733918	0.0459762	0.0634975	0.269115	0.246586	0.219844	2.72746	up	3.29053	up	2.6955	up	5.42537	6.87293	7.1437	6.85593	154.t00001	N/A	154.m00116	EAL46243	XP_651629	XM_646537
EHI_010130_at	0.00571936	0.0423667	0.00588683	0.127071	0.238919	0.107289	2.72744	up	1.31013	up	2.12279	up	6.37519	7.82273	6.76489	7.46115							EHI_010130		XM_651999	hypothetical protein	524	175	19254.7	6.2381
EHI_145850_at	0.135533	0.552891	0.0998296	0.354645	0.750143	0.276305	2.72644	up	1.31417	down	3.66304	up	2.87877	4.32579	2.48462	4.75181							EHI_145850		XM_650629	hypothetical protein	1334	445	46782.4	4.7078
EHI_022290_at	0.00953928	0.0343603	0.0157151	0.137708	0.221552	0.133852	2.71677	up	1.68261	up	1.9446	up	6.09632	7.53821	6.84702	7.05579							EHI_022290		XM_644772	hypothetical protein	320	107	12373.2	5.8139
EHI_029940_x_at	0.00433428	0.447636	0.42265				2.71273	up	1.68888	up	1.05866	down	2.40417	3.84391	3.16023	2.32193							EHI_029940	EHI_029940		hypothetical protein	341	114	13264.2	5.0038
EHI_190460_at	0.00485062	0.0504147	0.520376	0.12398	0.251894	0.681645	2.71051	up	2.3092	down	1.1485	down	4.02802	5.46659	2.82063	3.82827							EHI_190460		XM_646352	amino acid transporter, putative	2102	701	79024.6	7.2029
28.m00319_x_at	0.110023	0.42265	0.0109171	0.321994	0.647588	0.119012	2.71003	up	1.2545	up	3.91794	up	2.32193	3.76023	2.64904	4.29202	28.t00047	N/A	28.m00319	EAL50067	XP_655453	XM_650361
EHI_144160_s_at	0.117283	0.915132	0.106966	0.331042	0.972781	0.287926	2.70836	up	1.03594	up	2.30107	up	3.37382	4.81123	3.42476	4.57612							EHI_144160	EHI_144160		hypothetical protein	644	215	25266.2	6.5444
654.m00031_s_at	0.0580941	0.459524	0.0580941	0.245711	0.677132	0.2125	2.69196	down	1.29391	down	2.69196	down	3.75059	2.32193	3.37885	2.32193	654.t00004	N/A	654.m00031	EAL42599	XP_647986	XM_642894
EHI_019970_at	0.00530541	0.0631926	0.0121411	0.125887	0.277031	0.123019	2.6912	up	1.86983	up	2.01789	up	5.05954	6.48778	5.96244	6.07238							EHI_019970		XM_644881	hypothetical protein, conserved	866	289	34013.8	8.2668		GO:0008270|GO:0016787
EHI_184220_at	0.00376223	0.00599243	0.135799	0.114915	0.140281	0.325553	2.68997	down	2.10907	down	2.00527	down	5.95505	4.52746	4.87844	4.95125							EHI_184220		XM_646504	hypothetical protein	1538	513	61270.8	4.8803
249.m00072_x_at	0.069951	0.377623	0.060235	0.263383	0.645831	0.216135	2.68559	up	1.14764	up	3.719	up	2.38213	3.80737	2.58081	4.27705	249.t00003	N/A	249.m00072	EAL44671	XP_650057	XM_644965
EHI_044500_at	0.123686	0.158573	0.160427	0.338218	0.421486	0.356187	2.68475	down	2.15218	down	2.01814	down	4.94185	3.51706	3.83606	3.92882							EHI_044500		XM_652154	cyst wall-specific glycoprotein Jacob, putative	1724	575	62861.9	4.4054
214.m00075_s_at	0.0030999	0.00096425	0.000867175	0.106891	0.111791	0.0897889	2.66539	down	2.20778	down	2.23092	down	10.6054	9.19106	9.46281	9.44777	214.t00014	N/A	214.m00075	EAL45137	XP_650524	XM_645432
EHI_065370_at	0.0148925	0.0235732	0.122823	0.153936	0.196567	0.309338	2.66532	down	1.88341	down	1.5072	down	6.2842	4.86989	5.37086	5.69233							EHI_065370		XM_647298	hypothetical protein	962	321	36984.1	10.728
155.m00099_x_at	2.26737e-05	0.42265	0.420035	0.0330654	0.647588	0.596952	2.66215	up	1.00238	down	1.4865	up	2.32536	3.73795	2.32193	2.89728	155.t00017	N/A	155.m00099	EAL46229	XP_651615	XM_646523
481.m00035_x_at	0.249964	0.160112	0.0027619	0.488423	0.423229	0.101725	2.654	up	1.45627	down	11.3525	up	4.81333	6.2215	4.27105	8.31827	481.t00004	N/A	481.m00035	EAL42937	XP_648323	XM_643231
54.m00180_at	0.0277292	0.0149296	0.0176954	0.185914	0.174788	0.136133	2.65371	down	1.85422	down	2.37913	down	7.34715	5.93914	6.45634	6.09672	54.t00001	N/A	54.m00180	EAL49053	XP_654440	XM_649348
EHI_092700_at	0.242446	0.63179	0.722585	0.481359	0.805338	0.83395	2.65204	up	1.45861	down	1.26232	up	4.45634	5.86344	3.91174	4.79241							EHI_092700		XM_646147	myb-like DNA-binding domain containing protein	482	161	18452.9	10.0524		GO:0003677|GO:0005634
EHI_119020_s_at	0.0528843	0.871419	0.551739	0.235806	0.947091	0.706401	2.64044	up	1.00867	down	1.10846	up	2.3758	3.77658	2.36334	2.52436							EHI_119020	EHI_119020		hypothetical protein	804	254	28894.8	6.0277
EHI_102380_x_at	0.0100217	0.00398779	0.00304338	0.140081	0.132239	0.101725	2.62938	up	3.79289	up	4.75058	up	7.37011	8.76483	9.2934	9.61821							EHI_102380		XM_643052	leucine rich repeat protein, BspA family	1067	356	41298.4	4.7281		GO:0003674|GO:0008150
267.m00075_x_at	0.016698	0.352652	0.00456134	0.159145	0.62417	0.104277	2.62904	up	1.31914	up	6.67308	up	4.08396	5.47849	4.48356	6.82231	267.t00015	N/A	267.m00075	EAL44444	XP_649830	XM_644738
EHI_109940_at	0.00965026	0.250938	0.0498996	0.138015	0.525865	0.197785	2.61808	down	1.47021	down	1.47421	down	5.65368	4.26517	5.09766	5.09374							EHI_109940		XM_647109	mRNA capping enzyme, putative	1787	596	70151.7	6.3063		GO:0003910|GO:0004484|GO:0005524|GO:0006260|GO:0006281|GO:0006310|GO:0006370|GO:0006397
EHI_099330_at	0.0132401	0.278642	0.0126301	0.147532	0.555227	0.125424	2.61005	up	1.15546	up	1.92788	up	6.07391	7.45799	6.28237	7.02092							EHI_099330		XM_646662	hypothetical protein	506	169	19257.3	3.9653
EHI_158010_at	0.0407888	0.0235775	0.0536457	0.211937	0.196567	0.204858	2.60825	up	3.52552	up	2.25134	up	3.98239	5.36547	5.80022	5.15317							EHI_158010		XM_645706	hypothetical protein, conserved	2426	809	93799.4	7.0452		GO:0005515
76.m00154_x_at	0.121711	0.0170865	0.274859	0.336333	0.182419	0.480246	2.60374	down	3.42431	down	1.25619	down	4.18748	2.80689	2.41167	3.85843	76.t00018	N/A	76.m00154	EAL48268	XP_653654	XM_648562
EHI_166920_s_at	0.00606264	0.00173834	0.00348361	0.128082	0.122996	0.101725	2.60369	down	2.17836	down	2.02492	down	10.5463	9.16574	9.42306	9.52844							EHI_166920		XM_649673	hypothetical protein	3455	1152	130908	6.5444
EHI_153670_at	0.0128094	0.0173644	0.00397994	0.145886	0.182955	0.104277	2.59975	down	2.26165	down	4.00842	down	7.90606	6.52769	6.72868	5.90302							EHI_153670		XM_651265	U1 small nuclear ribonucleoprotein subunit, putative	1683	510	62869.1	9.2841		GO:0003676
EHI_125640_at	0.0268844	0.694964	0.105788	0.184394	0.845327	0.286044	2.5937	up	1.07457	down	1.55157	up	4.56724	5.94225	4.46349	5.20097							EHI_125640	EHI_125640		hypothetical protein	1734	530	60117.7	6.1844
EHI_195000_at	0.00115705	1	0.42265	0.0918099	1	0.596952	2.59303	up	1	down	1.11365	up	2.32193	3.69657	2.32193	2.47723							EHI_195000		XM_648766	hypothetical protein	944	315	36256.6	7.042
EHI_107130_at	0.0487104	0.081314	0.703546	0.229231	0.308026	0.819457	2.58698	up	2.7861	up	1.38787	up	5.32547	6.69674	6.80372	5.79835							EHI_107130		XM_645578	hypothetical protein	1043	348	39806.8	10.8057
EHI_065470_at	0.0427652	0.608325	0.0336412	0.216043	0.789501	0.167133	2.58676	up	1.21459	down	1.7962	up	3.85459	5.22574	3.57412	4.69954							EHI_065470		XM_643493	hypothetical protein	473	158	18312.4	5.2296
EHI_153590_s_at	0.00517107	0.184533	0.0434486	0.124848	0.452209	0.184748	2.57429	up	1.17078	up	1.49785	up	8.12745	9.49163	8.35492	8.71035							EHI_153590	EHI_153590		beta/alpha-amylase precursor, putative	1421	474	52921.7	6.0485		GO:0003824|GO:0005975|GO:0043169
EHI_181710_s_at	0.0187632	0.00365197	0.0133397	0.165572	0.132239	0.127569	2.56852	up	7.8702	up	3.50834	up	7.26782	8.62876	10.2442	9.07861							EHI_181710	EHI_181710		NADPH-dependent FMN reductase domain containing protein	578	193	21491.9	5.8396		GO:0006118|GO:0008752
177.m00104_x_at	0.0230559	0.00693301	0.00878155	0.176593	0.1416	0.113023	2.56666	up	2.64122	up	2.33471	up	5.82573	7.18563	7.22694	7.04898	177.t00009	N/A	177.m00104	EAL45829	XP_651215	XM_646123
EHI_156400_at	0.0202813	0.202698	0.213124	0.166919	0.474468	0.419043	2.56487	up	2.37134	up	1.65122	up	2.39298	3.75186	3.63869	3.11651							EHI_156400	EHI_156400		hypothetical protein	1119	353	40142.8	4.5498
EHI_153320_at	0.0157115	0.40072	0.345945	0.155406	0.647588	0.552852	2.56095	up	1.2469	up	1.26886	up	5.21161	6.56829	5.52995	5.55514							EHI_153320		XM_651291	hypothetical protein	917	306	34886.7	8.7898		GO:0003723
EHI_073430_at	0.00740658	0.564739	0.419212	0.13058	0.758571	0.596952	2.56035	down	1.12212	down	1.22296	up	6.15422	4.79788	5.988	6.44459							EHI_073430		XM_651589	ankyrin repeat/GTPase-activator domain containing protein	3017	1006	117342	7.5109		GO:0005096|GO:0005622|GO:0051056
EHI_067730_x_at	0.10129	0.287097	0.19411	0.311965	0.563725	0.397889	2.56032	up	1.39895	up	1.95653	up	2.52151	3.87784	3.00585	3.48981							EHI_067730	EHI_067730		AIG1 family protein	911	304	35560.1	4.8069		GO:0005525|GO:0008150
EHI_101260_at	0.0136212	0.0237733	0.00813983	0.149197	0.19696	0.110688	2.55977	up	2.13438	up	3.14986	up	5.58287	6.93889	6.67669	7.23816							EHI_101260		XM_651922	Ras family GTPase	554	185	20757	6.5117		GO:0004767|GO:0005525|GO:0005622|GO:0007264
EHI_094680_s_at	9.2375e-05	9.2375e-05	0.0254928	0.0575628	0.100735	0.154949	2.55211	down	2.55211	down	1.54464	down	3.67362	2.32193	2.32193	3.04635							EHI_094680	EHI_094680		chaperone clpB, putative	944	315	35017.3	5.6082		GO:0005524|GO:0016887
EHI_197400_at	0.0167619	0.0452065	0.0332038	0.159145	0.245292	0.165621	2.54781	down	1.74565	down	1.93149	down	8.21663	6.86738	7.41287	7.26692							EHI_197400		XM_646589	hypothetical protein	1235	412	47896.3	6.8763
EHI_029380_at	0.140579	0.183325	0.118253	0.361702	0.450769	0.303615	2.5423	up	2.18941	up	2.95322	up	4.58841	5.93454	5.71894	6.1507							EHI_029380		XM_644472	thioredoxin, putative	323	108	12477.1	5.168
EHI_073300_at	0.302485	0.592666	0.471527	0.541308	0.780087	0.64005	2.53776	down	1.21572	down	1.04839	down	4.64063	3.29708	4.35883	4.57246							EHI_073300		XM_651602	hypothetical protein, conserved	2146	700	83720.1	6.0882
493.m00034_x_at	0.139463	0.013009	0.00269617	0.359831	0.168134	0.101725	2.5376	up	2.44946	up	3.80879	up	2.74874	4.09221	4.0412	4.67808	493.t00005	N/A	493.m00034	EAL42882	XP_648268	XM_643176
218.m00071_at	0.228419	0.593412	0.518034	0.46607	0.780481	0.679647	2.53672	up	1.46787	up	1.70344	up	3.09508	4.43804	3.6488	3.86353	218.t00011	N/A	218.m00071	EAL45071	XP_650462	XM_645370
EHI_138480_at	0.00557617	0.010315	0.0043602	0.127071	0.159698	0.104277	2.53351	up	1.99492	up	2.93095	up	6.26574	7.60688	7.26207	7.81711							EHI_138480		XM_650038	iron-sulfur flavoprotein, putative	587	196	21830.2	8.5975		GO:0006118|GO:0008752
EHI_161970_at	0.0205286	0.00963978	0.0087083	0.167855	0.158376	0.112717	2.53313	down	3.08052	down	4.60548	down	8.69366	7.35274	7.07048	6.49031							EHI_161970		XM_644065	leucyl-tRNA synthetase, putative	3218	1073	122466	6.8805	6.1.1.4	GO:0004823
717.m00010_x_at	0.00334278	0.42265	0.000754835	0.109504	0.647588	0.0876818	2.5291	up	1.32257	up	3.83025	up	2.32193	3.66055	2.72527	4.25937	717.t00001	N/A	717.m00010	EAL42565	XP_647951	XM_642859
563.m00020_x_at	0.0113741	0.148677	0.157676	0.142396	0.407368	0.353233	2.52319	down	1.39203	down	1.90341	down	4.73539	3.40015	4.2582	3.8068	563.t00001	N/A	563.m00020	EAL42722	XP_648109	XM_643017
EHI_020860_x_at	0.0142069	0.0109081	0.0791573	0.150685	0.160623	0.245056	2.52222	down	2.6374	down	1.41764	down	3.72104	2.38635	2.32193	3.21755							EHI_020860		XM_643711	hypothetical protein	311	104	12114	10.5461
EHI_133530_at	0.00941647	0.0204137	0.0210235	0.137708	0.190915	0.14453	2.51854	down	1.93949	down	1.88101	down	11.0112	9.67866	10.0556	10.0997							EHI_133530		XM_650343	hypothetical protein, conserved	1850	617	71592.3	10.6208
EHI_022270_s_at	0.00376597	0.0021689	0.00142682	0.114915	0.122996	0.0929086	2.51684	up	8.48068	up	4.52248	up	7.17003	8.50164	10.2542	9.34714							EHI_022270		XM_644761	hypothetical protein	464	155	17307.2	6.4818
422.m00041_s_at	0.0307755	0.00734149	0.0192591	0.192424	0.143926	0.140095	2.50429	up	2.0988	up	1.70712	up	4.85975	6.18415	5.92931	5.63131	422.t00003	N/A	422.m00041	EAL43222	XP_648613	XM_643521
EHI_083380_s_at	0.0645077	0.104027	0.0916906	0.25496	0.345129	0.264081	2.50374	down	1.76784	down	2.19525	down	6.4623	5.13822	5.64032	5.32792							EHI_083380	EHI_083380		hypothetical protein, conserved	1364	455	52125.1	8.738
EHI_067720_s_at	0.00860304	0.00135635	0.0151713	0.134855	0.119523	0.132451	2.4988	up	8.29491	up	4.03608	up	7.25025	8.57148	10.3025	9.26321							EHI_067720		XM_643101	NADPH-dependent FMN reductase domain containing protein	605	202	22699.2	6.4813		GO:0006118|GO:0008752
EHI_145970_at	0.0416853	0.0379188	0.140405	0.213398	0.228771	0.332442	2.49768	down	2.62409	down	1.70902	down	6.87814	5.55755	5.48633	6.10497							EHI_145970		XM_650625	hypothetical protein	4274	1425	166094	4.3624
EHI_154750_at	0.103437	0.802	0.180512	0.314309	0.908892	0.381068	2.49673	up	1.06162	down	1.48183	up	3.85258	5.17262	3.76632	4.41996							EHI_154750		XM_643515	hypothetical protein	773	258	28802.4	4.3287
EHI_180410_at	0.000233586	0.00178028	0.462523	0.0763	0.122996	0.631389	2.49367	down	2.01893	down	1.11188	down	7.77514	6.45688	6.76155	7.62215							EHI_180410		XM_648718	hypothetical protein	860	287	33286	9.2251
EHI_179700_x_at	0.138283	0.939416	0.502443	0.358322	0.986811	0.667577	2.49267	up	1.0504	down	1.49758	down	3.71128	5.02897	3.64034	3.12864							EHI_179700		XM_650174	hypothetical protein	2109	674	78813.9	5.0545
EHI_095310_at	0.0487215	0.358429	0.564193	0.229231	0.628798	0.716315	2.4884	up	1.25376	down	1.2295	down	2.98616	4.30138	2.6599	2.68809							EHI_095310		XM_644121	hypothetical protein	347	116	13582.3	4.5454
EHI_175600_s_at	0.13775	0.123201	0.33044	0.357765	0.37094	0.538229	2.48815	down	2.54229	down	1.34589	up	4.06874	2.75367	2.72261	4.4973							EHI_175600	EHI_175600		heat shock protein 70, mitochondrial, putative	599	200	22655.9	9.6692
171.m00096_x_at	0.00847702	0.158634	0.00176949	0.134855	0.421486	0.0958822	2.48461	up	1.23297	down	9.03326	up	4.85092	6.16394	4.54878	8.02617	171.t00012	N/A	171.m00096	EAL45926	XP_651315	XM_646223
EHI_118390_at	0.112464	0.141369	0.425755	0.324557	0.398378	0.599272	2.48301	down	2.03853	down	1.8207	down	3.99951	2.68742	2.97198	3.13502							EHI_118390	EHI_118390		hypothetical protein	728	225	25866.7	9.5427
EHI_109470_s_at	0.137559	0.27384	0.622411	0.357765	0.551601	0.760706	2.48265	down	2.12607	down	1.17542	down	4.04579	2.73391	2.95761	3.81261							EHI_109470	EHI_109470		hypothetical protein	1230	392	44763.5	6.7732
62.m00165_at	0.0265	0.103967	0.40315	0.183045	0.345129	0.596952	2.48208	down	1.49785	up	1.18284	down	5.53538	4.22384	6.11828	5.29313	62.t00016	N/A	62.m00165	EAL48731	XP_654117	XM_649025
EHI_128140_at	0.039335	0.109773	0.0471011	0.208371	0.352582	0.192554	2.48175	up	1.83684	up	1.7477	up	4.57387	5.88523	5.4511	5.37933							EHI_128140		XM_649670	hypothetical protein, conserved	1979	660	77498.2	8.604		GO:0005515
EHI_170940_at	0.0214213	0.00211025	0.00490915	0.17081	0.122996	0.104471	2.47694	down	3.07231	down	1.58853	down	8.89878	7.59022	7.27946	8.23109							EHI_170940	EHI_170940		hypothetical protein	905	302	33501	5.9113
EHI_174920_at	0.00913875	0.99196	0.584374	0.136886	1	0.731981	2.47293	up	1.00274	down	1.05873	up	5.98013	7.28636	5.97618	6.06246							EHI_174920		XM_648249	hypothetical protein	5825	1921	215911	6.4203		GO:0004672|GO:0005524|GO:0006468
210.m00090_s_at	0.0323046	0.0323046	0.0323046	0.194597	0.216366	0.164425	2.47176	down	2.47176	down	2.47176	down	3.62747	2.32193	2.32193	2.32193	210.t00013	N/A	210.m00090	EAL45198	XP_650584	XM_645492
87.m00175_at	0.0146783	0.0254693	0.0166767	0.153541	0.200536	0.134932	2.46587	down	2.19225	down	2.57813	down	8.35093	7.04883	7.21851	6.9846	87.t00029	N/A	87.m00175	EAL47911	XP_653297	XM_648205
EHI_153420_at	0.0462693	0.0112056	0.0030229	0.224501	0.161704	0.101725	2.46149	down	14.0442	down	2.03727	down	7.90223	6.6027	4.09033	6.87559							EHI_153420		XM_651282	hypothetical protein	725	242	27508.8	9.2483
EHI_069100_at	0.151415	0.134626	0.683229	0.377412	0.389158	0.804818	2.44724	down	2.55418	down	1.17604	down	4.44236	3.1512	3.0895	4.20842							EHI_069100	EHI_069100		hypothetical protein	632	211	24128.8	10.0147
104.m00152_x_at	0.00723766	0.0540031	0.0916898	0.12992	0.258717	0.264081	2.44377	down	1.88256	down	2.59542	down	4.1455	2.85639	3.2328	2.76953	104.t00005	N/A	104.m00152	EAL47436	XP_652822	XM_647730
EHI_018270_s_at	0.0578893	0.37562	0.126542	0.245635	0.644043	0.313692	2.44365	down	1.35659	down	2.05486	down	3.61096	2.32193	3.17098	2.57193							EHI_018270	EHI_018270		hypothetical protein	1103	368	41487.7	9.581
147.m00110_x_at	0.108156	0.125061	0.0236101	0.319835	0.374412	0.150785	2.44223	up	1.65302	up	3.53112	up	3.75439	5.04259	4.47949	5.57451	147.t00020	N/A	147.m00110	EAL46409	XP_651796	XM_646704
EHI_159510_s_at	0.00711618	0.212413	0.00911521	0.129867	0.484721	0.113683	2.44179	down	1.94177	down	1.93821	down	5.38639	4.09845	4.42902	4.43167							EHI_159510		XM_648170	hypothetical protein	1915	621	72235	7.9394
EHI_110330_at	0.00116884	0.00471867	0.0321512	0.0918646	0.132935	0.164412	2.43974	up	1.34851	up	1.61703	up	6.59403	7.88076	7.02539	7.28737							EHI_110330		XM_651951	hypothetical protein	1790	597	69901.1	7.429
482.m00014_s_at	0.169796	0.109687	0.185906	0.399271	0.352536	0.38786	2.43966	down	2.63214	down	1.94772	down	4.20306	2.91639	2.80683	3.24128	482.t00003	N/A	482.m00014	EAL42932	XP_648318	XM_643226
EHI_008060_at	0.105476	0.0285189	0.00636802	0.316974	0.207334	0.10742	2.43928	up	1.63711	up	1.94355	up	4.84338	6.12984	5.55453	5.80207							EHI_008060	EHI_008060		hypothetical protein	1551	491	57747.1	9.858
303.m00062_x_at	0.223257	0.974784	0.0981056	0.460556	1	0.273099	2.43835	up	1.01833	down	4.52821	up	3.22782	4.51373	3.20161	5.40676	303.t00003	N/A	303.m00062	EAL44044	XP_649430	XM_644338
EHI_154190_at	0.0103157	0.106199	0.116638	0.140637	0.347256	0.301395	2.43655	down	1.52866	down	1.12878	down	4.45258	3.16774	3.84031	4.27781							EHI_154190		XM_645344	hypothetical protein	512	171	19339.3	8.3529
EHI_165190_at	0.000727496	0.00390348	0.00820947	0.0868583	0.132239	0.110688	2.43649	up	1.71444	up	1.51355	up	7.33219	8.617	8.10992	7.93012							EHI_165190		XM_647137	hypothetical protein	554	185	21460.7	9.1282
EHI_009930_at	0.0137908	0.381246	0.86558	0.149744	0.647588	0.931605	2.43568	up	1.48552	up	1.12902	up	3.05168	4.336	3.62264	3.22675							EHI_009930		XM_652022	myb-like DNA-binding domain containing protein	452	151	17294.6	9.8894		GO:0003677|GO:0005634
EHI_044700_at	0.121272	0.179182	0.0737757	0.335972	0.44733	0.237235	2.43131	down	1.24694	down	1.58155	down	4.08086	2.79913	3.76247	3.41952							EHI_044700		XM_652137	hypothetical protein	1211	404	48094.8	5.5164
2.m00540_x_at	0.167814	0.614762	0.0498204	0.397274	0.794725	0.197584	2.43087	up	1.28046	down	6.50397	up	3.48113	4.76261	3.12446	6.18245	2.t00050	N/A	2.m00540	EAL51975	XP_657359	XM_652267
458.m00053_at	0.00226738	0.0134614	0.00115388	0.101855	0.170094	0.0913845	2.42741	up	3.83036	up	2.62838	up	5.25986	6.53928	7.19734	6.65403	458.t00002	N/A	458.m00053	EAL43043	XP_648429	XM_643337
EHI_158210_at	0.0293866	1	0.205012	0.189604	1	0.409555	2.42357	up	1	down	1.61458	up	2.32193	3.59906	2.32193	3.01309							EHI_158210		XM_645726	hypothetical protein	722	241	28353.7	9.7169
EHI_154170_at	0.0552195	0.951148	0.0438834	0.240389	0.992684	0.185314	2.42265	up	1.02657	down	2.85141	up	4.9549	6.23148	4.91706	6.46657							EHI_154170		XM_645342	leucine rich repeat protein, BspA family	993	254	29594.2	7.6721		GO:0003674|GO:0008150
588.m00013_x_at	0.0403287	0.0333774	0.0185024	0.210675	0.218854	0.138277	2.41678	up	2.65463	up	3.70698	up	7.29023	8.56331	8.69874	9.18047	588.t00002	N/A	588.m00013	EAL42677	XP_648063	XM_642971
EHI_021210_at	0.0706988	0.264298	0.155759	0.264624	0.541528	0.350956	2.41537	up	1.43743	up	1.64763	up	5.35352	6.62576	5.87701	6.07391							EHI_021210			ras-related protein Rab-1A, putative	731	199	22412.8	7.6804		GO:0005525|GO:0005622|GO:0007264
EHI_129810_s_at	0.010897	0.0643427	0.0590227	0.14193	0.27885	0.213892	2.41403	up	1.46193	down	1.45694	down	9.39465	10.6661	8.84678	8.85171							EHI_129810		XM_646715	alpha-amylase family protein	1868	623	70363.6	5.0692		GO:0004556|GO:0016052
EHI_166370_at	0.00699709	0.0100538	0.00990743	0.129867	0.159698	0.116803	2.41309	down	2.31505	down	2.40321	down	7.30701	6.03613	6.09597	6.04205							EHI_166370		XM_647183	hypothetical protein	1505	502	54168.8	5.0184
136.m00113_x_at	0.048521	0.127626	0.169386	0.229124	0.377549	0.36732	2.41188	up	1.39627	up	1.72408	up	4.03038	5.30053	4.51196	4.8162	136.t00014	N/A	136.m00113	EAL46621	XP_652009	XM_646917
EHI_098970_s_at	0.00129716	0.0323496	0.0576067	0.0936769	0.216366	0.211387	2.41	down	1.51692	down	1.56865	down	7.79162	6.52259	7.19047	7.1421							EHI_098970	EHI_098970		hypothetical protein, conserved	728	243	27595.4	6.1464
177.m00109_s_at	0.323312	0.535472	0.384217	0.561195	0.73753	0.587024	2.39627	up	1.50146	up	1.99863	up	3.3068	4.5676	3.89317	4.30582	177.t00014	N/A	177.m00109	EAL45809	XP_651195	XM_646103
EHI_176180_at	0.000649736	0.0125728	0.0187067	0.0833786	0.166441	0.138599	2.39591	down	1.24573	down	1.09873	down	8.99513	7.73456	8.67814	8.8593							EHI_176180		XM_646520	sodium/proton antiporter, putative	1814	605	66920	5.5617		GO:0006885|GO:0015299|GO:0016021
EHI_158140_at	0.0494671	0.569896	0.363399	0.229823	0.763361	0.567543	2.39584	up	1.09048	up	1.20057	up	6.01675	7.27729	6.14171	6.28047							EHI_158140		XM_645719	high mobility group (HMG) box domain containing protein	482	161	19236	9.9141		GO:0003677|GO:0006355
24.m00302_at	0.0436252	0.157717	0.208489	0.218101	0.420513	0.413847	2.39486	up	1.44167	up	1.11594	up	6.07727	7.33721	6.60501	6.23553	24.t00048	N/A	24.m00302	EAL50320	XP_655706	XM_650614
EHI_005060_at	0.018743	0.0497612	0.0421117	0.165572	0.251158	0.182686	2.39422	down	1.69571	down	1.77172	down	13.2116	11.9521	12.4497	12.3865							EHI_005060		XM_647747	Fe-hydrogenase, putative	1514	505	55107.5	7.6537		GO:0005506|GO:0006118|GO:0008901|GO:0009055
EHI_159580_at	0.0122637	0.0149276	0.010727	0.144384	0.174788	0.118818	2.3932	down	2.22485	down	2.14456	down	8.53471	7.27577	7.381	7.43403							EHI_159580		XM_648164	protein kinase, putative	2315	754	85920.8	9.7633		GO:0004672|GO:0004674|GO:0005524|GO:0006468
EHI_087850_at	0.00984745	0.0951823	0.0533362	0.139301	0.332015	0.204582	2.38756	down	1.34788	down	1.72539	down	7.97521	6.71968	7.54451	7.18829							EHI_087850		XM_650859	RhoGEF domain-containing protein	2060	687	80812.1	9.0485		GO:0005089|GO:0005622|GO:0035023
905.m00006_x_at	0.0358889	0.198886	0.0285169	0.202155	0.47091	0.159373	2.38534	up	1.92445	up	2.42918	up	3.26358	4.51777	4.20802	4.54405	905.t00001	N/A	905.m00006	EAL42478	XP_647864	XM_642772
EHI_020250_at	0.00599401	0.0920274	0.0692453	0.128082	0.326626	0.230395	2.38484	up	1.2338	down	1.33617	down	9.71456	10.9685	9.41146	9.29645							EHI_020250		XM_643256	lecithin:cholesterol acyltransferase domain-containing protein	1199	400	45655.4	6.1396		GO:0003674|GO:0008150
EHI_012410_s_at	0.0392068	0.391353	0.111548	0.208307	0.647588	0.294715	2.38274	up	1.24427	up	1.61696	up	4.19169	5.44431	4.50699	4.88498							EHI_012410		XM_650247	hypothetical protein	905	302	35502.5	9.8853
EHI_014320_at	0.00226935	0.0086574	0.00710543	0.101855	0.153398	0.108512	2.37899	up	1.42561	up	1.47266	up	8.27878	9.52913	8.79036	8.83721							EHI_014320		XM_649990	adenosine deaminase, putative	1046	349	39336.2	5.2899	3.5.4.4	GO:0004000|GO:0009168|GO:0019239
EHI_120270_at	0.0450335	0.0509648	0.212067	0.221898	0.253256	0.418094	2.37834	down	1.78183	down	1.90333	down	5.1623	3.91235	4.32895	4.23378							EHI_120270		XM_646031	hypothetical protein	1925	642	76492.6	8.8142
Eh-Igl-3_at	0.00125018	0.011354	0.000591044	0.0936769	0.161706	0.0818455	2.37783	down	1.45579	down	3.30892	down	9.88655	8.63691	9.34475	8.16019
873.m00008_at	0.0625367	0.173101	0.137783	0.25293	0.440272	0.328744	2.37581	up	1.76334	up	2.24443	up	3.12846	4.37688	3.94677	4.2948	873.t00001	N/A	873.m00008	EAL42494	XP_647880	XM_642788
EHI_176810_at	0.0247544	0.205281	0.0228533	0.18039	0.476451	0.148859	2.37263	up	1.47779	up	2.61061	up	5.77399	7.02048	6.33744	7.15838							EHI_176810		XM_644746	hypothetical protein	485	162	18565.4	7.9154
586.m00015_s_at	0.0148646	0.0363161	0.561096	0.153936	0.225335	0.713661	2.37238	up	1.97836	down	1.09932	up	8.33314	9.57948	7.34884	8.46976	586.t00001	N/A	586.m00015	EAL42682	XP_648068	XM_642976
EHI_087790_at	0.00829251	0.121653	0.0616391	0.134719	0.368508	0.217657	2.37197	down	1.50758	down	1.74699	down	8.26699	7.02091	7.67476	7.46213							EHI_087790		XM_650853	hypothetical protein	1196	399	43386.1	10.531
158.m00100_x_at	0.109279	0.1083	0.0109921	0.32148	0.350954	0.11935	2.36972	up	1.41295	up	3.21535	up	5.98367	7.22838	6.48237	7.66864	158.t00001	N/A	158.m00100	EAL46189	XP_651575	XM_646483
EHI_089990_at	0.00331761	0.0168863	0.177064	0.109391	0.181647	0.377218	2.36617	up	1.48661	down	1.08976	down	10.1665	11.409	9.59446	10.0425							EHI_089990		XM_643614	lysozyme, putative	626	209	23327	7.0654		GO:0003796
EHI_145290_at	0.0615219	0.108107	0.460522	0.251643	0.350954	0.629915	2.3655	down	2.20828	down	1.26586	down	4.02368	2.78153	2.88076	3.68356							EHI_145290		XM_645862	hypothetical protein	449	150	17189.7	10.0228
16.m00357_s_at	0.00193606	0.00467987	0.00119772	0.101632	0.132935	0.0913845	2.3634	down	2.50505	down	2.2013	down	7.73624	6.49537	6.4114	6.59788	16.t00071	N/A	16.m00357	EAL50777	XP_656162	XM_651070
2.m00559_s_at	0.0287375	0.00907729	0.0446246	0.188805	0.155332	0.186724	2.36223	up	4.06115	up	4.71719	up	2.4532	3.69335	4.47509	4.69112	2.t00069	N/A	2.m00559	EAL51994	XP_657378	XM_652286
EHI_078720_at	0.00234141	0.943764	0.423372	0.101855	0.989116	0.597363	2.36163	up	1.00701	up	1.09589	up	6.98538	8.22516	6.99545	7.11748							EHI_078720		XM_646342	Ras GTPase-activating protein, putative	1160	387	45386.8	7.4377		GO:0005096|GO:0005622|GO:0051056
EHI_189540_x_at	0.0113767	0.0103081	0.00994549	0.142396	0.159698	0.116803	2.36016	down	2.39104	down	2.33602	down	6.99162	5.75273	5.73398	5.76756							EHI_189540		XM_645163	hypothetical protein	1028	343	39902.8	8.7654
EHI_049450_x_at	0.0184385	0.777975	0.111354	0.165492	0.895456	0.29429	2.3598	down	1.03435	down	1.22733	up	4.3402	3.10153	4.29148	4.63572							EHI_049450		XM_650779	hypothetical protein	1095	348	40752.6	9.2997
EHI_118400_at	0.0281939	0.0103136	0.274075	0.187622	0.159698	0.47926	2.35742	down	2.50408	down	1.2207	down	3.75589	2.51868	2.43161	3.46819							EHI_118400		XM_644810	hypothetical protein	1175	392	44949.3	6.8973
EHI_059900_at	0.0328014	0.0927837	0.236304	0.195069	0.32787	0.44229	2.3553	down	1.38309	down	1.23595	down	9.39426	8.15835	8.92637	9.08864							EHI_059900		XM_647801	hypothetical protein	1019	340	39200.6	9.6328
EHI_107300_at	0.000296713	0.00205963	0.0144991	0.0790379	0.122996	0.13119	2.3521	up	1.54957	up	1.48953	up	7.51941	8.75336	8.15128	8.09427							EHI_107300		XM_647689	hypothetical protein	890	297	33896.4	4.2167
EHI_117650_at	0.0715727	0.354895	0.541298	0.265026	0.626166	0.698976	2.3507	up	1.29087	up	1.20206	down	4.25075	5.48384	4.61909	3.98525							EHI_117650		XM_646489	cysteine protease, putative	1280	427	47935.8	5.095		GO:0004215|GO:0006508|GO:0008234
EHI_059280_s_at	0.0877333	0.427195	0.13573	0.290862	0.651051	0.325553	2.35047	down	1.33166	up	2.11153	down	3.61886	2.3859	4.03208	2.54057							EHI_059280	EHI_059280		hypothetical protein	1079	360	40338.4	9.278
EHI_153500_at	0.0764242	0.124391	0.0603526	0.274218	0.373045	0.216238	2.34867	up	1.92644	up	3.08611	up	2.84001	4.07185	3.78594	4.4658							EHI_153500		XM_651274	diacylglycerol kinase, putative	1445	482	55038.1	6.9864		GO:0004143|GO:0007205|GO:0007242
19.m00344_x_at	0.00705323	0.584821	0.126118	0.129867	0.774082	0.313641	2.34829	down	1.11572	up	1.19983	up	4.70522	3.47361	4.86319	4.96805	19.t00068	N/A	19.m00344	EAL50627	XP_656013	XM_650921
EHI_083450_at	0.00654123	0.00122486	0.00396873	0.129108	0.117425	0.104277	2.34644	down	1.9014	down	2.13459	down	8.06227	6.83179	7.1352	6.9683							EHI_083450		XM_649934	hypothetical protein	1250	417	47867.9	4.6641
EHI_093870_at	0.0182871	0.0588645	0.0354784	0.164981	0.267187	0.170343	2.34161	down	1.55758	down	1.75471	down	8.05298	6.82548	7.41368	7.24175							EHI_093870		XM_652192	phosphoglycerate mutase family protein, putative	2081	694	79178.3	5.7165		GO:0004619|GO:0008152|GO:0016868
549.m00014_x_at	0.00067427	0.00140009	0.0239862	0.0852512	0.120737	0.151964	2.34005	up	2.06383	up	2.14864	up	4.16285	5.38939	5.20818	5.26627	549.t00001	N/A	549.m00014	EAL42746	XP_648133	XM_643041
170.m00107_s_at	0.120288	0.504891	0.446378	0.334912	0.714009	0.617259	2.33957	down	1.57344	down	1.36131	down	4.10036	2.87411	3.44643	3.65536	170.t00001	N/A	170.m00107	EAL45953	XP_651339	XM_646247
EHI_200690_at	0.00100288	0.0030875	0.00493552	0.088536	0.132239	0.104471	2.33928	up	1.58302	up	2.02287	up	5.83169	7.05776	6.49438	6.8481							EHI_200690		XM_647579	cysteine protease, putative	1124	375	41229.2	5.0631		GO:0006508|GO:0008234
EHI_183200_x_at	0.0333091	0.0247194	0.00830526	0.195399	0.199453	0.110688	2.33881	up	2.61616	up	4.18041	up	4.46666	5.69244	5.85412	6.53031							EHI_183200	EHI_183200		hypothetical protein	321	70	8226.3	10.1371
250.m00087_at	0.00753729	0.499964	0.0262828	0.131511	0.710111	0.155758	2.33848	up	1.21693	up	1.91345	up	4.09911	5.32468	4.38235	5.03528	250.t00019	N/A	250.m00087	EAL44650	XP_650036	XM_644944
EHI_133770_at	0.128451	0.083258	0.110137	0.34456	0.311169	0.29276	2.33717	down	2.49869	down	2.12447	down	3.96647	2.74171	2.6453	2.87937							EHI_133770		XM_650338	hypothetical protein	446	149	17511.6	4.4416
322.m00038_s_at	0.151503	0.42265	0.0146153	0.377478	0.647588	0.13119	2.33665	up	1.33803	up	4.36484	up	2.32193	3.54637	2.74204	4.44786	322.t00002	N/A	322.m00038	EAL43908	XP_649293	XM_644201
48.m00211_s_at	0.115367	0.0111996	0.0069323	0.327838	0.161704	0.108152	2.33588	down	1.46512	down	1.88444	down	5.38542	4.16146	4.83441	4.47128	48.t00029	N/A	48.m00211	EAL49228	XP_654614	XM_649522
EHI_023010_s_at	0.0581325	0.137225	0.237708	0.245711	0.392508	0.443871	2.32941	down	1.69088	down	1.40351	down	9.60859	8.38863	8.85082	9.11955							EHI_023010		XM_648405	protein kinase, putative	2362	704	80827.3	8.3509		GO:0004672|GO:0005524|GO:0006468
EHI_044170_at	0.0810327	0.628155	0.534346	0.27967	0.803437	0.693489	2.32883	down	1.05556	up	1.10607	down	4.37929	3.15968	4.4573	4.23384							EHI_044170		XM_647285	leucine rich repeat and phosphatase domain containing protein	1457	462	52220.7	6.0373		GO:0004721|GO:0005515|GO:0006470|GO:0008138
290.m00066_s_at	0.0160376	0.142988	0.0246975	0.156501	0.400974	0.153593	2.32316	down	1.22719	down	1.75699	up	7.45489	6.2388	7.15953	8.268	290.t00012	N/A	290.m00066	EAL44162	XP_649548	XM_644456
EHI_009890_at	0.015964	0.0304309	0.653727	0.156398	0.212384	0.782642	2.32302	down	1.69923	down	1.11265	down	7.23222	6.01622	6.46734	7.07823							EHI_009890		XM_652018	phosphatidylinositol-4,5-bisphosphate 3-kinase, putative	3134	1045	119899	7.2955		GO:0004428|GO:0016773|GO:0046934
447.m00052_x_at	0.128302	0.174251	0.0855284	0.34456	0.44191	0.255443	2.32267	up	2.27649	up	2.92214	up	5.14199	6.35777	6.3288	6.68901	447.t00010	N/A	447.m00052	EAL43113	XP_648498	XM_643406
EHI_183000_at	0.00406397	0.0113064	0.0291082	0.116625	0.161706	0.160813	2.31998	up	1.61332	up	1.47016	up	8.40048	9.61459	9.09051	8.95645							EHI_183000		XM_649881	Gal/GalNAc lectin Igl2, putative	1484	495	55214.8	4.2383
EHI_018640_x_at	0.0327872	0.0601447	0.338009	0.195069	0.270843	0.545897	2.31922	down	1.63089	down	1.16404	down	3.7609	2.54726	3.05524	3.54176							EHI_018640		XM_649679	hypothetical protein	1652	533	61389.2	7.1657
EHI_045490_at	0.0175216	0.0349981	0.0362124	0.161962	0.222136	0.171802	2.3191	down	1.47263	down	2.55572	down	7.71962	6.50605	7.16122	6.36589							EHI_045490		XM_648495	SP-RING zinc finger domain containing protein	1968	637	74706.4	6.4603		GO:0008270
EHI_004340_s_at	0.000414431	0.00151048	0.00827385	0.0790379	0.122996	0.110688	2.31689	down	1.68353	down	1.43728	down	9.0878	7.87561	8.33631	8.56447							EHI_004340	EHI_004340		serine-threonine-isoleucine rich protein, putative	7094	2365	29276.2	4.4805
EHI_062990_at	0.0710543	0.0289696	0.749475	0.264653	0.20843	0.852957	2.30715	up	1.21122	down	1.13773	up	4.42547	5.63158	4.14901	4.61162							EHI_062990	EHI_062990		hypothetical protein	662	221	26018.7	5.6136
EHI_151340_at	0.116811	0.793983	0.00924987	0.33022	0.904388	0.114625	2.3029	up	1.20512	down	1.5821	up	3.50544	4.70889	3.23627	4.16728							EHI_151340		XM_652349	hypothetical protein, conserved domain containing	2180	727	83669.1	4.9156		GO:0003674|GO:0008150
EHI_042740_at	0.00307311	0.0288496	0.0212973	0.106891	0.208347	0.145232	2.30275	down	1.5431	down	1.56843	down	7.88762	6.68426	7.26179	7.2383							EHI_042740		XM_649343	hypothetical protein, conserved	851	284	33364	5.1184
EHI_021270_at	0.00518052	0.00599585	0.00325041	0.124848	0.140281	0.101725	2.30144	down	2.13436	down	2.94277	down	9.32612	8.12359	8.23232	7.76895							EHI_021270		XM_650274	villidin, putative	4409	1470	169818	6.4629		GO:0003779|GO:0004721|GO:0005515|GO:0007010
EHI_038930_at	0.00683861	0.00412146	0.00560409	0.129719	0.132239	0.105594	2.29666	down	1.61201	down	1.76791	down	9.05028	7.85074	8.36142	8.22823							EHI_038930		XM_651789	hypothetical protein, conserved domain containing	7094	2365	272674	6.7493		GO:0003674|GO:0008150
EHI_000280_s_at	0.188177	0.617997	0.23599	0.422128	0.797073	0.441797	2.2963	up	1.27774	up	2.2042	up	4.37573	5.57504	4.72932	5.51599							EHI_000280		XM_647664	hypothetical protein	1192	381	42507.1	9.254
EHI_107010_at	0.00933718	0.01428	0.0712054	0.137501	0.173138	0.23362	2.29474	up	1.68095	up	1.49637	up	9.21136	10.4097	9.96063	9.79282							EHI_107010		XM_645566	N-system amino acid transporter 1, putative	2099	700	78527	5.3605
EHI_049570_at	0.0393861	0.0365561	0.0360482	0.208371	0.225476	0.171381	2.29258	down	1.69481	down	1.95615	down	8.94853	7.75156	8.18741	7.98051							EHI_049570		XM_650791	RhoGAP domain containing protein	2000	646	73397.9	7.7713		GO:0005622|GO:0007165
EHI_110200_x_at	0.315688	0.370292	0.237922	0.55503	0.639432	0.44408	2.29096	up	2.03193	up	2.8645	up	3.38704	4.58299	4.40989	4.90532							EHI_110200		XM_651938	hypothetical protein	407	136	16143.7	6.7942
66.m00164_s_at	0.084418	0.725172	0.545041	0.286116	0.864263	0.701629	2.29031	down	1.12904	down	1.54266	down	4.15403	2.95848	3.97893	3.52861	66.t00022	N/A	66.m00164	EAL48605	XP_653991	XM_648899
EHI_114160_x_at	0.204526	0.160543	0.522599	0.441984	0.423716	0.683326	2.28993	up	1.65881	up	1.36138	up	3.12056	4.31587	3.85071	3.56563							EHI_114160		XM_646673	protein tyrosine kinase domain-containing protein	3212	1071	123466	5.2555		GO:0004672|GO:0004713|GO:0005524|GO:0006468
EHI_198440_s_at	0.0480761	0.0125244	0.021585	0.228764	0.166441	0.146088	2.28751	up	3.2929	up	2.467	up	2.50942	3.7032	4.22878	3.81218							EHI_198440	EHI_198440		hypothetical protein	518	173	20978.9	5.0118
EHI_101270_at	0.0268493	0.0764563	0.0447693	0.184394	0.30054	0.186964	2.28737	up	1.53644	up	2.03266	up	8.34589	9.53958	8.96548	9.36925							EHI_101270	EHI_101270		hypothetical protein	2203	668	78286.6	8.0281
EHI_124390_at	0.00221334	0.42265	0.164908	0.101855	0.647588	0.362174	2.28458	up	1.29419	up	2.00636	up	2.32193	3.51386	2.69398	3.32651							EHI_124390		XM_649761	hypothetical protein, conserved	7615	2494	289824	6.6895
379.m00035_x_at	0.031617	0.0724703	0.0600552	0.193021	0.293515	0.215913	2.28422	up	1.75332	up	2.8632	up	2.49727	3.68897	3.30735	4.01489	379.t00001	N/A	379.m00035	EAL43465	XP_648851	XM_643759
EHI_112830_at	0.00307323	0.00299878	0.0480221	0.106891	0.132239	0.194496	2.28342	down	2.2597	down	1.16717	down	8.28676	7.09557	7.11063	8.06375							EHI_112830		XM_651012	hypothetical protein	608	203	23172	4.7458
50.m00178_s_at	0.0227883	0.221921	0.0426456	0.175313	0.496547	0.183362	2.28111	up	1.37722	up	2.0087	up	3.57075	4.76049	4.03251	4.57702	50.t00016	N/A	50.m00178	EAL49162	XP_654548	XM_649456
EHI_082590_at	0.00448035	0.0107789	0.0742805	0.123499	0.159698	0.238332	2.27949	down	2.14802	down	3.50432	down	7.20843	6.01972	6.10542	5.3993							EHI_082590		XM_646732	glutamic acid-rich protein precursor, putative	3053	1018	120889	4.7181		GO:0046907
EHI_045450-093760_at	0.00905598	0.0206268	0.0771047	0.136886	0.191388	0.242587	2.27651	up	1.58861	up	1.24691	up	7.721	8.90782	8.38877	8.03936
EHI_133940_x_at	0.00168901	0.0286595	0.267299	0.0984177	0.207705	0.472776	2.27636	down	1.35695	down	1.26395	down	5.88079	4.69406	5.44042	5.54285							EHI_133940		XM_650326	hypothetical protein, conserved	1265	422	51146.7	8.2532
EHI_137080_at	0.00655117	0.0229417	0.00155012	0.129108	0.196567	0.0929086	2.27625	up	1.57846	up	2.53128	up	5.43379	6.62045	6.0923	6.77365							EHI_137080	EHI_137080		hypothetical protein	631	175	20377.8	4.6086
81.m00182_s_at	0.0123086	0.325878	0.388474	0.144522	0.598081	0.59022	2.2761	down	1.1732	down	1.11068	up	5.47854	4.29197	5.24809	5.62999	81.t00033	N/A	81.m00182	EAL48120	XP_653506	XM_648414
EHI_099360_at	0.00381676	0.00644235	0.00349026	0.114915	0.141545	0.101725	2.27487	up	1.87027	up	2.39009	up	7.71507	8.90085	8.61832	8.97213							EHI_099360		XM_646658	hypothetical protein	539	180	20662.9	9.0991
EHI_155430_s_at	0.0294142	0.0281601	0.0117945	0.189604	0.206854	0.121633	2.27455	up	3.97871	up	3.28877	up	4.65509	5.84067	6.64739	6.37264							EHI_155430		XM_650657	hypothetical protein	386	129	14512.5	4.2707
28.m00335_x_at	0.0864768	0.0945986	0.186742	0.289162	0.331171	0.388816	2.26534	down	2.21312	down	1.92685	down	3.58027	2.40054	2.43419	2.63402	28.t00062	N/A	28.m00335	EAL50070	XP_655456	XM_650364
EHI_090840_s_at	0.00186825	0.00186825	0.194462	0.0993816	0.122996	0.39833	2.26438	down	2.26438	down	1.7145	down	3.50104	2.32193	2.32193	2.72325							EHI_090840	EHI_090840		chaperone clpB, putative	779	260	28971.6	5.5672		GO:0005524|GO:0016887
EHI_098520_at	0.00452895	0.180859	0.691154	0.123499	0.449131	0.810808	2.26366	up	1.11971	up	1.02623	up	9.13828	10.3169	9.30141	9.17563							EHI_098520		XM_650869	hypothetical protein	851	284	33235.6	4.5146
EHI_189960_at	0.00633065	0.62775	0.0227735	0.129039	0.803437	0.148859	2.25882	up	1.0208	down	2.12638	up	7.13777	8.31334	7.10807	8.22617							EHI_189960		XM_647238	ADP-ribosylation factor 1, putative	530	177	19976.9	6.2624		GO:0005525|GO:0030701|GO:0045184
170.m00113_x_at	0.0265327	0.353831	0.0101191	0.183126	0.62525	0.117862	2.25846	up	1.55496	down	2.43261	up	3.47458	4.64992	2.8377	4.75708	170.t00007	N/A	170.m00113	EAL45959	XP_651345	XM_646253
EHI_147220_x_at	0.00685043	0.495523	0.0586171	0.129719	0.707406	0.213133	2.2568	up	1.33547	up	1.99327	up	3.03955	4.21384	3.4569	4.03469							EHI_147220		XM_644581	Trucated hsp70 family protein	350	117	13018.4	10.0845
134.m00136_x_at	0.1816	0.862425	0.0647382	0.413778	0.942831	0.221916	2.25609	up	1.11358	down	5.41077	up	3.54274	4.71656	3.38754	5.97857	134.t00019	N/A	134.m00136	EAL46664	XP_652052	XM_646960
EHI_054780_at	0.251505	0.377209	0.989498	0.489651	0.645375	1	2.25502	down	1.85009	down	1.00772	up	3.49507	2.32193	2.60747	3.50616							EHI_054780		XM_646983	hypothetical protein	389	130	14993.4	9.0508
EHI_125030_s_at	0.00411056	0.0117079	0.0548539	0.116809	0.163162	0.207114	2.2545	down	1.42018	down	1.14815	down	8.90797	7.73516	8.40189	8.70866							EHI_125030		XM_644884	P-glycoprotein 5, putative	1829	610	67402	5.9961		GO:0005524|GO:0006810|GO:0008559|GO:0016021|GO:0016887|GO:0042626
EHI_058920_at	0.00235232	0.477691	0.825126	0.101855	0.692486	0.903073	2.25281	down	1.03893	down	1.00911	down	11.0676	9.89592	11.0125	11.0546							EHI_058920		XM_646161	hypothetical protein	950	317	35316.4	4.3981
EHI_197440_at	0.00981139	0.00851331	0.00046451	0.139178	0.152615	0.0757083	2.25228	down	2.47443	down	3.5541	down	10.5568	9.38545	9.24974	8.72735							EHI_197440		XM_646593	hypothetical protein	1737	534	58713.4	10.2565
EHI_124550_at	0.0172926	0.965811	0.843612	0.161176	0.999591	0.915951	2.25201	up	1.00551	up	1.02325	down	9.44111	10.6123	9.44904	9.40795							EHI_124550		XM_649778	hypothetical protein	446	149	17687.5	10.3817
EHI_067990_at	0.0483119	0.345981	0.126781	0.228764	0.618259	0.313947	2.25097	up	1.29001	up	1.61313	up	4.66387	5.83441	5.03125	5.35372							EHI_067990		XM_651678	hydrolase, carbon-nitrogen family	785	262	30009.4	6.7792		GO:0006807|GO:0016810
EHI_080280_at	0.101349	0.983607	0.168164	0.311965	1	0.365731	2.24931	up	1.00624	down	1.42998	up	4.22741	5.3969	4.21844	4.74341							EHI_080280		XM_644430	glucosamine 6-phosphate N-acetyltransferase. putative	541	160	18375.3	7.242	2.3.1.4	GO:0004343|GO:0006048
249.m00077_at	0.0591318	0.424307	0.431896	0.247757	0.649071	0.60523	2.24438	up	1.21848	up	1.68456	up	3.43221	4.59853	3.7173	4.18459	249.t00008	N/A	249.m00077	EAL44676	XP_650062	XM_644970
EHI_073660_x_at	0.0128761	0.0532671	0.0151483	0.146	0.257911	0.132451	2.24198	down	1.21382	down	1.47048	up	7.38998	6.22521	7.11043	7.94627							EHI_073660		XM_648866	tyrosine kinase, putative	3929	1310	150655	6.4448		GO:0004672|GO:0004713|GO:0005524|GO:0006468
EHI_154310_at	0.30964	0.750282	0.278146	0.549436	0.88015	0.48331	2.24163	up	1.23795	up	2.42487	up	4.93151	6.09606	5.23947	6.20942							EHI_154310		XM_645354	hypothetical protein	344	115	13020.1	10.7096
95.m00150_x_at	0.0638958	0.344441	0.752828	0.254124	0.617244	0.855277	2.23851	down	1.11982	down	1.04941	down	7.77963	6.61709	7.61636	7.71005	95.t00024	N/A	95.m00150	EAL47662	XP_653048	XM_647956
EHI_090440_at	0.0296463	0.032373	0.0900654	0.190312	0.216366	0.26281	2.23771	down	1.93692	down	1.42724	down	7.82095	6.65893	6.86719	7.30773							EHI_090440		XM_644922	Rap/Ran GTPase-activating protein, putative	4172	1391	162636	6.0959		GO:0005096|GO:0005622|GO:0051056
EHI_180800_at	0.0237353	0.305617	0.0602267	0.177242	0.58062	0.216135	2.23125	up	1.18406	up	1.72077	up	10.0162	11.1741	10.26	10.7993							EHI_180800			hypothetical protein	647	216	25366.4	8.3232
EHI_079310_at	0.107598	0.102422	0.0784678	0.319595	0.343138	0.244047	2.22573	up	2.40377	up	2.71566	up	2.71484	3.86912	3.98014	4.15615							EHI_079310		XM_645994	hypothetical protein	1575	447	52444.4	8.7076		GO:0005096|GO:0005622|GO:0051056
142.m00145_s_at	0.0185461	0.00815539	0.114188	0.165572	0.151126	0.298355	2.22569	down	1.6132	down	1.37304	down	7.30546	6.15121	6.61554	6.84809	142.t00010	N/A	142.m00145	EAL46496	XP_651882	XM_646790
EHI_177460_s_at	0.0277449	0.0640027	0.0533547	0.185914	0.278345	0.204582	2.22216	up	1.61889	up	1.69061	up	7.72189	8.87385	8.4169	8.47944							EHI_177460		XM_650824	translation initiation factor eIF-5A, putative	467	156	17444.8	5.2685		GO:0003743|GO:0006413
EHI_021470_at	0.272205	0.317108	0.18656	0.511923	0.59188	0.388807	2.22078	up	1.97315	up	2.8047	up	3.91452	5.06559	4.89502	5.40237							EHI_021470		XM_645656	hypothetical protein	1034	345	40357.3	6.5384
EHI_051290_x_at	0.00238762	0.330404	0.914721	0.101855	0.602571	0.961735	2.21842	down	1.56482	down	1.03062	down	3.47146	2.32193	2.82547	3.42795							EHI_051290		XM_646210	leucine rich repeat protein, BspA family	848	283	31134.9	4.9302		GO:0003674|GO:0008150
EHI_175920_s_at	0.0796962	0.316546	0.320984	0.278205	0.591529	0.529382	2.2184	down	1.3634	down	1.36769	up	3.99533	2.84582	3.54812	4.44707							EHI_175920		XM_643752	protein kinase, putative	3302	1085	125156	5.4069		GO:0004672|GO:0004713|GO:0005524|GO:0006468
EHI_162780_s_at	0.0719104	0.828342	0.0307932	0.265621	0.924478	0.162518	2.21778	down	1.05362	down	2.80938	down	3.81218	2.66306	3.73682	2.32193							EHI_162780		XM_650359	hypothetical protein	1082	361	40590.1	9.6579
496.m00027_s_at	5.54605e-06	0.000347056	0.061928	0.0161279	0.110421	0.217748	2.21679	up	2.1622	down	1.17903	down	8.4722	9.62067	7.35969	8.2346	496.t00004	N/A	496.m00027	EAL42875	XP_648259	XM_643167
EHI_011980_at	0.363552	0.367036	0.195651	0.598533	0.635701	0.400014	2.21552	up	2.16785	up	3.52886	up	3.26822	4.41587	4.38449	5.08743							EHI_011980		XM_651119	hypothetical protein	662	221	26129.1	8.169
EHI_158940_s_at	0.00330098	0.0349453	0.00662354	0.109391	0.222136	0.10742	2.21208	down	1.37102	down	2.71807	down	7.03496	5.88956	6.57972	5.59238							EHI_158940	EHI_158940		G-box-binding factor, putative	635	212	22838.2	4.8524
EHI_018000_s_at	0.0849208	0.000851733	0.0833943	0.287262	0.110421	0.25209	2.20983	down	2.82395	down	1.43892	down	3.81964	2.67571	2.32193	3.29466							EHI_018000	EHI_018000		hypothetical protein	1103	368	41407.2	4.6259
EHI_159660_at	0.0309968	0.103119	0.00480797	0.192424	0.344331	0.104471	2.20542	up	2.07747	up	4.41912	up	5.85188	6.99293	6.90671	7.99564							EHI_159660		XM_645152	hypothetical protein	352	102	11940.9	4.5231
EHI_100430_at	0.0314016	0.112836	0.183206	0.192594	0.356538	0.384945	2.20201	up	1.53822	up	1.4175	up	6.93698	8.0758	7.55824	7.44033							EHI_100430		XM_650021	ornithine decarboxylase, putative	1241	414	46431.9	5.7659		GO:0003824|GO:0004586
EHI_098820_at	0.216355	0.682356	0.965453	0.454595	0.837935	0.991129	2.20061	down	1.17769	up	1.01788	up	4.18715	3.04925	4.42311	4.21272							EHI_098820		XM_647011	hypothetical protein	2846	949	111841	5.405		GO:0005089|GO:0005622|GO:0035023
EHI_062550_at	0.086158	0.395357	0.332217	0.288458	0.647588	0.540417	2.19973	down	1.35231	down	1.49102	down	5.05076	3.91343	4.61533	4.47446							EHI_062550		XM_643457	hypothetical protein	1384	442	49315.7	6.5921
21.m00249_x_at	0.0762966	0.800488	0.890998	0.273914	0.907767	0.946895	2.19892	down	1.0688	down	1.07146	down	3.73147	2.59467	3.63548	3.63189	21.t00028	N/A	21.m00249	EAL50484	XP_655867	XM_650775
EHI_017710_at	0.0251719	0.0158273	0.0196751	0.18074	0.175808	0.140712	2.19872	up	1.74727	up	2.37752	up	6.73254	7.8692	7.53764	7.982							EHI_017710		XM_645696	leucine rich repeat protein, BspA family	1280	427	47445.4	4.5794		GO:0003674|GO:0008150
EHI_120860_at	0.0277401	0.057535	0.0424685	0.185914	0.265223	0.183141	2.19804	down	1.73822	down	1.90254	down	5.91222	4.776	5.11461	4.9843							EHI_120860		XM_649249	hypothetical protein	2698	881	100828	4.9012
EHI_017590_at	0.0211483	0.868209	0.0351229	0.169731	0.946068	0.169852	2.1974	up	1.00972	up	1.35327	up	7.59443	8.73022	7.60839	8.03088							EHI_017590		XM_647153	hypothetical protein, conserved	578	193	22903	4.677
EHI_194730_s_at	0.0552422	0.55723	0.0378132	0.240389	0.75338	0.175206	2.19639	down	1.17446	down	2.81299	down	7.0742	5.93907	6.8422	5.5821							EHI_194730		XM_642982	mucin-like protein 1 precursor, putative	1136	379	40234.6	5.0742
EHI_182580_at	0.0525923	0.704728	0.730572	0.235806	0.851394	0.839615	2.19517	down	1.05004	up	1.09547	down	4.79238	3.65805	4.86283	4.66083							EHI_182580		XM_643059	syntaxin PM-like protein	813	239	27685.4	7.4362
EHI_017730_at	0.00453001	0.0221134	0.00034769	0.123499	0.195656	0.0739817	2.19463	up	2.36056	up	1.69238	up	7.12548	8.25946	8.36461	7.88453							EHI_017730		XM_645698	hypothetical protein	398	133	15152.8	7.0951
EHI_121870_at	0.00317185	0.0177609	0.000227272	0.107795	0.183585	0.0617894	2.19435	up	1.73767	up	3.50206	up	5.35423	6.48802	6.15138	7.16243							EHI_121870		XM_646700	ADP-ribosylation factor 1, putative	524	175	19511.5	5.0514		GO:0005525|GO:0030701|GO:0045184
EHI_006080_at	0.193984	0.0662369	0.0899804	0.42863	0.282643	0.262714	2.19283	up	2.3025	up	2.20717	up	4.21023	5.34302	5.41342	5.35242							EHI_006080		XM_648339	aspartate aminotransferase, putative	1214	405	45841.7	6.8243		GO:0004069|GO:0009058|GO:0016769
EHI_147860_at	0.251207	0.0106317	0.169792	0.489618	0.159698	0.367704	2.18913	down	5.23366	down	1.97481	down	5.55526	4.4249	3.16744	4.57355							EHI_147860		XM_642848	hypothetical protein	848	283	33157.8	8.1802
5.m00423_at	0.0104872	0.234339	0.011105	0.140754	0.507918	0.119484	2.18541	up	1.23563	up	1.48372	up	7.018	8.14591	7.32326	7.58723	5.t00032	N/A	5.m00423	EAL51640	XP_657023	XM_651931
246.m00072_at	0.0309647	0.246584	0.713376	0.192424	0.520579	0.826471	2.18119	down	1.3001	down	1.10061	up	4.79211	3.66699	4.41349	4.93041	246.t00008	N/A	246.m00072	EAL44724	XP_650110	XM_645018
90.m00175_s_at	0.187185	0.32291	0.660698	0.420769	0.596716	0.787961	2.17938	up	1.49798	up	1.34334	up	3.64095	4.76487	4.22398	4.06678	90.t00026	N/A	90.m00175	EAL47839	XP_653225	XM_648133
90.m00155_at	0.0740732	0.104189	0.529868	0.270609	0.345129	0.689112	2.17792	up	1.80946	up	1.26537	up	3.96863	5.09158	4.82418	4.30818	90.t00006	N/A	90.m00155	EAL47819	XP_653205	XM_648113
234.m00051_s_at	0.0500471	0.114797	0.196532	0.231011	0.358913	0.401157	2.17765	down	1.5608	down	1.4326	down	6.25357	5.1308	5.61129	5.73494	234.t00011	N/A	234.m00051	EAL44843	XP_650229	XM_645137
EHI_064690_at	0.00347513	0.0319873	0.0392527	0.111125	0.215322	0.177644	2.1754	down	1.3856	down	1.47834	down	7.57544	6.45417	7.10493	7.01146							EHI_064690		XM_647662	hypothetical protein	3467	1156	135858	5.3341
EHI_112990_s_at	0.00700141	0.0124215	0.0090044	0.129867	0.166263	0.11319	2.17388	down	1.79834	down	2.12554	down	11.5536	10.4333	10.7069	10.4657							EHI_112990	EHI_112990		2,3-bisphosphoglycerate-independentphosphoglycerate mutase, putative	632	211	21060.3	6.508		GO:0004619|GO:0005737|GO:0006007|GO:0030145
EHI_156310_s_at	0.144636	0.647637	0.733028	0.367551	0.814823	0.84155	2.17304	up	1.19193	up	1.13657	up	11.0755	12.1952	11.3288	11.2602							EHI_156310		XM_647827	ribonuclease, putative	755	252	27807.9	6.9099		GO:0003723|GO:0004521
EHI_097900_at	0.166774	0.247296	0.60889	0.396964	0.520946	0.750276	2.17175	down	1.78041	down	1.4776	down	3.7054	2.58655	2.87319	3.14215							EHI_097900		XM_645957	cysteine protease, putative	1421	474	53453.2	4.845		GO:0006508|GO:0008234
EHI_035550_at	0.00163533	0.0247102	0.00903259	0.0978481	0.199453	0.11319	2.17158	down	2.31638	down	2.46217	down	9.52499	8.40625	8.31312	8.22506							EHI_035550		XM_651038	regulator of nonsense transcripts, putative	2813	938	107668	6.0376
106.m00137_x_at	0.0251305	0.0211554	0.0176756	0.18074	0.192853	0.136133	2.16899	up	2.55018	up	2.42868	up	6.17863	7.29565	7.52923	7.4588	106.t00012	N/A	106.m00137	EAL47362	XP_652748	XM_647656
103.m00178_s_at	0.32358	0.166381	0.0722871	0.561326	0.431839	0.235709	2.16707	down	1.39736	down	1.52616	up	4.29276	3.17701	3.81006	4.90267	103.t00033	N/A	103.m00178	EAL47463	XP_652851	XM_647759
EHI_146970_at	0.0129326	0.0375347	0.0327894	0.146335	0.22724	0.164988	2.16534	up	1.65411	up	1.7415	up	7.20531	8.31991	7.93137	8.00564							EHI_146970		XM_644624	hypothetical protein	2927	976	112826	6.7216
EHI_005030-134600_at	0.0493066	0.429039	0.921224	0.229823	0.65289	0.966421	2.16237	up	1.22743	up	1.01988	up	6.75522	7.86784	7.05086	6.78362
EHI_179370_at	0.0872908	0.423409	0.337098	0.2903	0.648293	0.545119	2.16198	down	1.27518	down	1.41367	down	5.98234	4.86999	5.63164	5.4829							EHI_179370		XM_645904	hypothetical protein	989	330	38336	8.3162
EHI_029600_at	0.010139	0.00555334	0.0021653	0.140081	0.137103	0.0989494	2.15903	down	2.49905	down	3.66741	down	7.93002	6.81964	6.60864	6.05526							EHI_029600		XM_644990	hypothetical protein, conserved	4970	1657	191091	5.1327		GO:0005515
EHI_048140_at	0.00091283	0.00925424	0.0203061	0.088536	0.155332	0.142128	2.15761	down	1.27033	up	1.15946	down	12.1983	11.0889	12.5435	11.9849							EHI_048140		XM_647622	hypothetical protein	503	168	18487.8	9.639
EHI_028560_x_at	0.0430732	0.0732771	0.0899482	0.216707	0.295275	0.262708	2.15342	up	1.54433	up	1.93669	up	3.93368	5.04031	4.56066	4.88727							EHI_028560		XM_649836	hypothetical protein, conserved	532	144	16565.6	4.2434
565.m00025_x_at	0.00564492	0.0263883	0.0451935	0.127071	0.202706	0.187836	2.15239	up	1.41595	up	2.34358	up	5.56503	6.67097	6.0668	6.79375	565.t00003	N/A	565.m00025	EAL42717	XP_648102	XM_643010
EHI_074710_x_at	0.000634326	0.307207	0.255781	0.0833786	0.582244	0.461518	2.15063	up	1.03971	down	1.07725	down	6.5411	7.64586	6.48491	6.43375							EHI_074710		XM_644493	hypothetical protein	203	68	7959.18	9.0963
EHI_108240_s_at	0.0215575	0.82568	0.0425464	0.170835	0.9229	0.18315	2.14562	up	1.02886	down	1.58517	up	7.27344	8.37484	7.2324	7.93808							EHI_108240	EHI_108240		cysteine protease, putative	350	117	13904.8	5.6673		GO:0006508|GO:0008234
EHI_197130_at	0.0149378	0.882806	0.105374	0.154216	0.953876	0.285492	2.14346	down	1.00967	up	1.35366	down	7.9245	6.82455	7.93839	7.48763							EHI_197130		XM_648061	hypothetical protein	1283	428	49127.5	9.0405		GO:0005515
EHI_013000_at	0.00641928	0.23041	0.131941	0.129108	0.504415	0.321114	2.14243	down	1.10618	down	1.50224	down	8.31213	7.21288	8.16654	7.72501							EHI_013000		XM_651228	hypothetical protein	593	198	22733.6	4.3723
421.m00027_x_at	0.271308	0.588512	0.19971	0.510766	0.777082	0.404521	2.1422	up	1.24509	down	2.08459	up	2.79255	3.89164	2.47631	3.85232	421.t00001	N/A	421.m00027	EAL43228	XP_648614	XM_643522
35.m00233_s_at	0.0335453	0.0538238	0.0632612	0.195766	0.258283	0.219352	2.14218	up	1.68682	up	2.06569	up	7.81275	8.91183	8.56705	8.85937	35.t00022	N/A	35.m00233	EAL49754	XP_655140	XM_650048
199.m00080_s_at	0.129683	0.0757615	0.328588	0.346829	0.299872	0.536415	2.14208	down	1.85035	down	1.46811	down	3.89506	2.79605	3.00726	3.3411	199.t00001	N/A	199.m00080	EAL45392	XP_650778	XM_645686
113.m00171_x_at	0.311236	0.941124	0.591734	0.551202	0.98786	0.73747	2.14049	up	1.05567	up	1.42765	up	3.07215	4.17009	3.15032	3.5858	113.t00027	N/A	113.m00171	EAL47190	XP_652576	XM_647484
EHI_029070_at	0.00336916	0.0740507	0.0973367	0.109674	0.29702	0.272531	2.13657	up	1.48106	up	1.1623	down	6.77025	7.86554	7.33688	6.55326							EHI_029070		XM_647559	hypothetical protein	833	278	32352	6.3111
138.m00090_x_at	0.111679	0.38245	0.267765	0.323792	0.647588	0.472776	2.13593	down	1.18638	down	1.81307	down	5.10639	4.01153	4.85983	4.24796	138.t00012	N/A	138.m00090	EAL46575	XP_651961	XM_646869
EHI_069070_at	0.0818295	0.052723	0.0605737	0.281166	0.257037	0.216257	2.13499	up	2.64811	up	2.68949	up	3.79832	4.89255	5.20328	5.22566							EHI_069070		XM_650184	hypothetical protein	797	266	30096.6	7.7071
Eh-Igl-5_at	0.00278649	0.631466	0.0107323	0.106891	0.805044	0.118818	2.13451	down	1.02772	down	1.66169	down	10.5652	9.47133	10.5258	9.83258
EHI_125910_at	0.0148125	0.113256	0.00613748	0.153936	0.356696	0.10742	2.13288	up	1.53941	up	3.41987	up	3.09893	4.19174	3.72131	4.87288							EHI_125910		XM_651393	double-strand break repair protein MRE11, putative	1787	596	68800.7	6.1921		GO:0016787
EHI_057660_at	0.134838	0.111461	0.27135	0.353898	0.355144	0.47631	2.13283	down	1.7455	down	1.39801	down	6.90535	5.81258	6.10171	6.42198							EHI_057660		XM_647003	poly(ADP-ribose) glycohydrolase, putative	1470	451	50408.5	8.1458		GO:0004649
EHI_198990_at	0.0385077	0.00271554	0.00234884	0.2074	0.129456	0.0994721	2.13247	down	1.84061	down	2.76097	down	6.26391	5.17139	5.38373	4.79874							EHI_198990		XM_648212	formate/nitrite transporter family protein, putative	1070	357	39621.2	5.4026		GO:0005215|GO:0006810|GO:0016020
3.m00632_x_at	0.0157814	0.454516	0.00604001	0.155743	0.67301	0.10742	2.13171	up	1.16	up	3.71258	up	6.39245	7.48446	6.60657	8.28487	3.t00095	N/A	3.m00632	EAL51877	XP_657263	XM_652171
EHI_015430_at	0.0186249	0.518091	0.0116675	0.165572	0.723556	0.121465	2.13145	up	1.33471	up	2.37259	up	4.17509	5.26693	4.59162	5.42156							EHI_015430		XM_649395	hypothetical protein	773	258	30247.2	4.8288
54.m00235_x_at	0.191986	0.0455454	0.0195122	0.426724	0.245648	0.140556	2.12864	up	1.81649	up	12.295	up	2.77293	3.86286	3.63408	6.39293	54.t00053	N/A	54.m00235	EAL49040	XP_654410	XM_649318
EHI_194540_s_at	0.124578	0.187226	0.0636589	0.338996	0.455155	0.220032	2.12776	down	1.45765	down	2.08772	down	7.04866	5.95932	6.50501	5.98673							EHI_194540	EHI_194540		pore-forming peptide ameobapore B precursor, putative	290	97	10437.4	5.653		GO:0006629
EHI_029000-067270_at	0.0341858	0.0668795	0.169689	0.198296	0.283201	0.367704	2.12755	up	1.70187	up	1.4302	up	5.82135	6.91055	6.58847	6.33757
423.m00019_x_at	0.0516781	0.00349394	0.0493183	0.234593	0.132239	0.196984	2.12599	up	1.65072	up	3.06413	up	2.32193	3.41006	3.04502	3.93741	423.t00001	N/A	423.m00019	EAL43219	XP_648605	XM_643513
EHI_179850_x_at	0.0419728	0.154877	0.153954	0.21401	0.416582	0.349128	2.12384	up	1.71463	up	1.89133	up	3.84149	4.92817	4.61939	4.7609							EHI_179850		XM_650490	hypothetical protein	433	125	14440.5	10.4339
EHI_170950_at	0.157409	0.00314842	0.0832905	0.385392	0.132239	0.252037	2.12336	down	2.29017	down	1.52715	down	5.48845	4.4021	4.29299	4.87761							EHI_170950	EHI_170950		hypothetical protein	1520	507	58677.2	8.7591
EHI_092500_s_at	0.171452	0.075074	0.976081	0.401113	0.298845	0.998046	2.12263	down	1.69111	down	1.0051	down	5.47993	4.39407	4.72196	5.47259							EHI_092500		XM_645601	RNA recognition motif domain containing protein	1187	396	46424.8	10.3927		GO:0003676
EHI_148930_at	0.00308571	0.00307141	0.0272112	0.106891	0.132239	0.156933	2.12058	down	1.79939	down	1.49101	down	6.95432	5.86986	6.10682	6.37803							EHI_148930		XM_652481	helicase, putative	2435	812	93124.3	5.3109		GO:0004386|GO:0006139
EHI_067700_x_at	0.483101	0.325077	0.413642	0.67015	0.597985	0.596952	2.11904	up	2.5644	up	2.08788	up	3.35935	4.44276	4.71797	4.42138							EHI_067700	EHI_067700		proteoglycan-4 precursor, putative	1226	409	43468.3	4.9691
EHI_115720_at	0.0190959	0.42265	0.42265	0.165855	0.647588	0.596952	2.11864	up	1.36881	up	1.02425	up	2.32193	3.40507	2.77485	2.35649							EHI_115720		XM_643916	metallo-beta-lactamase superfamily protein	1865	622	71014.8	5.5274		GO:0016787
EHI_191740_at	0.249048	0.404214	0.23376	0.487369	0.647588	0.439794	2.11751	up	1.77393	up	2.21686	up	3.31749	4.39987	4.14444	4.46601							EHI_191740		XM_643922	hypothetical protein	455	152	17299	10.1668
EHI_006140_at	0.0305337	0.0781237	0.0208392	0.192329	0.302897	0.144058	2.11593	up	1.31821	up	1.76901	up	4.38386	5.46515	4.78244	5.2068							EHI_006140		XM_648345	Rho guanine nucleotide exchange factor, putative	1415	472	54697.5	9.9431		GO:0005089|GO:0005622|GO:0035023
EHI_199610_x_at	0.208903	0.227007	0.140365	0.447121	0.501033	0.332442	2.11455	up	1.96062	up	2.83665	up	3.28849	4.36883	4.25979	4.79267							EHI_199610		XM_649647	ubiquitin carboxyl-terminal hydrolase domain containing protein	1754	585	69219.2	9.6226		GO:0003824|GO:0008152
EHI_008440_at	0.434662	0.460269	0.415102	0.632632	0.677702	0.596952	2.11317	up	2.01539	up	2.18874	up	3.42665	4.50606	4.43771	4.55675							EHI_008440		XM_647473	hypothetical protein	749	250	29029.5	8.6288
EHI_196560_at	0.107631	0.0798954	0.0724464	0.319595	0.305779	0.235709	2.11309	up	2.2375	up	2.31924	up	6.90361	7.98297	8.0655	8.11727							EHI_196560		XM_643829	dual specificity protein phosphatase, putative	1010	337	39463.3	10.0345		GO:0004721|GO:0006470|GO:0008138
EHI_050790_at	0.0095195	0.024338	0.0112677	0.137708	0.199179	0.119732	2.11126	down	1.61461	down	1.70637	down	9.10827	8.03017	8.41709	8.33735							EHI_050790		XM_651489	structural maintenance of chromosomes protein	3593	1198	140935	5.7175		GO:0005515|GO:0005524|GO:0005694
EHI_107660_at	0.00720501	0.00326492	0.00501634	0.129867	0.132239	0.104471	2.1086	up	1.62852	up	1.98503	up	8.51903	9.59532	9.22259	9.50819							EHI_107660		XM_644692	hypothetical protein, conserved	1241	414	45287.2	4.7393
EHI_029230_at	0.0117669	0.0979535	0.143212	0.143864	0.336568	0.336397	2.10798	up	1.40995	up	1.17176	up	7.96082	9.03667	8.45646	8.18949							EHI_029230		XM_644478	hydrolase yafV, putative	620	207	23998.2	6.1167
EHI_192550_at	2.1055e-07	0.42265	0.00856212	0.00183684	0.647588	0.111684	2.10715	up	1.82451	up	3.18983	up	2.32193	3.39722	3.18944	3.99541							EHI_192550	EHI_192550		hypothetical protein	608	203	23993.1	10.1385
EHI_119580_at	0.0181812	0.0552496	0.0205561	0.164824	0.261813	0.143007	2.107	up	1.68113	up	1.99435	up	4.6133	5.68849	5.36273	5.60922							EHI_119580		XM_646387	alpha-amylase, putative	1337	446	50025.3	5.4277		GO:0003824|GO:0005975|GO:0043169
307.m00058_x_at	0.0303765	0.0216443	0.0248065	0.192311	0.193718	0.153593	2.10516	up	1.63408	up	2.69884	up	7.14603	8.21996	7.85451	8.57837	307.t00006	N/A	307.m00058	EAL44024	XP_649411	XM_644319
198.m00111_x_at	0.169773	0.0501361	0.0201889	0.399271	0.251492	0.141826	2.10467	up	3.13779	up	2.85209	up	2.94602	4.01961	4.59577	4.45804	198.t00012	N/A	198.m00111	EAL45422	XP_650808	XM_645716
EHI_187010_at	0.0510007	0.270512	0.0489832	0.23307	0.54679	0.196414	2.10348	up	1.26228	up	1.90537	up	4.61001	5.68279	4.94604	5.54008							EHI_187010		XM_651328	NLI interacting factor-like phosphatase domain-containing protein	625	194	22906.5	6.8617		GO:0004721|GO:0008150
17.m00323_x_at	0.0271743	0.147195	0.0753867	0.185014	0.406476	0.239853	2.10082	down	1.90748	down	1.72532	down	3.93804	2.86709	3.00638	3.15118	17.t00028	N/A	17.m00323	EAL50731	XP_656117	XM_651025
EHI_000270_s_at	0.000348635	0.0432881	0.0123025	0.0790379	0.241153	0.12368	2.09795	up	1.31056	up	1.26625	up	2.32193	3.39091	2.71211	2.66249							EHI_000270		XM_647652	protein kinase domain containing protein	1083	343	39763.7	8.3252		GO:0008152|GO:0016301
182.m00154_x_at	0.00716909	0.0389638	0.00619596	0.129867	0.230924	0.10742	2.09753	up	1.90206	up	3.34945	up	5.9147	6.9834	6.84227	7.65863	182.t00031	N/A	182.m00154	EAL45722	XP_651108	XM_646016
EHI_174190_at	0.0792455	0.175237	0.241886	0.277771	0.443241	0.447838	2.09554	down	1.744	down	1.40168	up	4.73404	3.66672	3.93164	5.2212							EHI_174190		XM_647408	hypothetical protein	2707	887	104320	4.55
EHI_028920_s_at	0.300028	0.381308	0.300028	0.538747	0.647588	0.507517	2.09488	down	1.84251	down	2.09488	down	3.3888	2.32193	2.50713	2.32193							EHI_028920	EHI_028920		heat shock protein, putative	2600	867	97630.3	5.5993		GO:0005515|GO:0005524|GO:0016887|GO:0019538
EHI_130910_at	0.0883109	0.234078	0.25827	0.291938	0.50748	0.464375	2.0928	up	1.47748	up	1.41055	up	6.28225	7.34768	6.84539	6.77851							EHI_130910		XM_650456	hypothetical protein	1637	546	64056	6.4493
EHI_070010_at	0.236068	0.333816	0.844133	0.475407	0.606301	0.916358	2.09201	down	1.80083	down	1.17575	down	3.38682	2.32193	2.53815	3.15323							EHI_070010		XM_643695	hypothetical protein	785	262	30715	6.5053
EHI_018840_at	0.0734446	0.0833221	0.22738	0.269115	0.311169	0.433778	2.09014	down	3.36627	down	2.71475	down	4.5776	3.514	2.82645	3.13678							EHI_018840		XM_643523	leucine rich repeat protein, BspA family	1679	560	61390	5.1456		GO:0003674|GO:0008150
EHI_005657_s_at	0.0324138	0.0771934	0.0324138	0.194609	0.301448	0.164658	2.08713	down	1.85002	down	2.08713	down	3.38345	2.32193	2.49591	2.32193							EHI_005657			hypothetical protein	2600	867	97670.5	5.8063		GO:0005515|GO:0005524|GO:0016887|GO:0019538
80.m00140_x_at	0.119337	0.227797	0.275369	0.333043	0.501894	0.480849	2.08388	up	1.75015	up	1.784	up	4.88282	5.94209	5.69029	5.71793	80.t00009	N/A	80.m00140	EAL48154	XP_653540	XM_648448
EHI_191510_x_at	0.106362	0.20726	0.461369	0.318103	0.479486	0.630672	2.08255	down	1.83403	down	1.34974	down	3.5207	2.46235	2.64568	3.08802							EHI_191510		XM_646435	leucine rich repeat protein, BspA family	1349	450	51294	6.969		GO:0003674|GO:0008150
522.m00019_s_at	0.167423	0.0905981	0.0951749	0.397119	0.324324	0.268447	2.08248	up	2.87007	down	2.82017	down	4.7779	5.83621	3.25682	3.28212	522.t00003	N/A	522.m00019	EAL42805	XP_648190	XM_643098
192.m00086_s_at	0.02156	0.0250615	0.166306	0.170835	0.199859	0.363568	2.08218	down	2.02066	down	1.67745	down	3.38002	2.32193	2.3652	2.63375	192.t00018	N/A	192.m00086	EAL45533	XP_650916	XM_645824
EHI_080210_at	0.0795805	0.284632	0.34027	0.278038	0.560608	0.547798	2.07708	up	1.36133	down	1.42673	down	3.6218	4.67635	3.17678	3.10909							EHI_080210		XM_644423	hypothetical protein	251	84	9173.35	4.3118
2.m00537_x_at	0.0246747	0.279689	0.0108834	0.18039	0.555649	0.119012	2.07353	up	1.59682	down	4.74369	up	4.23743	5.28951	3.56222	6.48344	2.t00047	N/A	2.m00537	EAL52065	XP_657451	XM_652359
EHI_047210_s_at	0.0361845	0.0769628	0.244082	0.202277	0.301059	0.450089	2.07314	down	1.85623	down	1.19362	down	5.35538	4.30356	4.46301	5.10004							EHI_047210	EHI_047210		hypothetical protein, conserved	582	176	21730.7	5.1374
149.m00098_s_at	0.0594047	6.51366e-05	0.0107789	0.248202	0.0947086	0.118881	2.07312	up	2.17185	up	1.67996	up	2.77992	3.83173	3.89885	3.52835	149.t00012	N/A	149.m00098	EAL46373	XP_651759	XM_646667
EHI_015340_at	0.0764663	0.00426917	0.00553483	0.274218	0.132239	0.105428	2.07193	down	1.47588	down	1.40758	down	6.22494	5.17397	5.66336	5.73172							EHI_015340		XM_649412	serine/threonine protein phosphatase PP1, putative	954	303	35103.7	8.6706		GO:0004721|GO:0016787
EHI_084670_s_at	0.0537122	0.842925	0.17459	0.236832	0.932616	0.374049	2.07189	up	1.03965	down	1.43919	up	7.78666	8.8376	7.73056	8.31192							EHI_084670		XM_649998	aminotransferase, putative	1190	397	45091.8	6.3485		GO:0004069|GO:0009058|GO:0016769
89.m00118_x_at	0.157765	0.693708	0.284203	0.385854	0.84512	0.490443	2.07165	up	1.17456	up	1.55466	up	2.75744	3.80822	2.98956	3.39404	89.t00015	N/A	89.m00118	EAL47857	XP_653244	XM_648152
EHI_156340_at	0.0358426	0.131925	0.151344	0.202127	0.385215	0.34662	2.07092	down	1.42343	down	1.35892	down	6.10977	5.0595	5.60041	5.66731							EHI_156340		XM_647830	hypothetical protein, conserved	1264	387	45306.6	7.9896
EHI_049010_at	0.0257215	0.0127442	0.0502678	0.181991	0.167425	0.198266	2.06861	down	1.94374	down	1.48439	down	5.66673	4.61807	4.70789	5.09686							EHI_049010		XM_645981	hypothetical protein	852	269	30154.9	7.4433
EHI_111210_at	0.170507	4.03179e-05	0.325521	0.399919	0.0942009	0.533705	2.06798	down	3.55865	down	1.3929	down	4.15326	3.10504	2.32193	3.67517							EHI_111210		XM_652499	hypothetical protein	2494	813	95408	4.5607
EHI_097890_at	0.153386	0.505682	0.652948	0.379507	0.714471	0.782642	2.0678	up	1.62226	up	1.10641	down	2.578	3.6261	3.276	2.43211							EHI_097890		XM_645956	hypothetical protein	701	234	26481.3	4.1509
513.m00045_s_at	0.0312793	0.0292393	0.0211691	0.19256	0.208682	0.145074	2.06668	down	1.75509	down	1.51628	down	6.88381	5.8365	6.07227	6.28327	513.t00007	N/A	513.m00045	EAL42825	XP_648210	XM_643118
328.m00063_s_at	0.0303302	0.289201	0.0301662	0.19221	0.565313	0.161971	2.06649	down	1.20355	down	2.14979	down	9.18676	8.13958	8.91947	8.08257	328.t00011	N/A	328.m00063	EAL43857	XP_649234	XM_644142
EHI_166870_at	0.027295	0.0236015	0.042084	0.185259	0.196567	0.182686	2.06484	down	2.24445	down	2.06752	down	8.1413	7.09527	6.97494	7.0934							EHI_166870		XM_645427	GTP binding protein, putative	1391	464	54242.6	9.4425		GO:0005525|GO:0005622
380.m00032_x_at	0.157749	0.510064	0.156588	0.385854	0.717594	0.351809	2.05945	up	1.33564	up	2.15374	up	2.77093	3.81319	3.18846	3.87777	380.t00005	N/A	380.m00032	EAL43463	XP_648850	XM_643758
40.m00202_s_at	0.0233859	0.502578	0.00435845	0.177242	0.712231	0.104277	2.05926	down	1.10818	down	1.46778	down	5.26669	4.22457	5.1185	4.71306	40.t00007	N/A	40.m00202	EAL49559	XP_654946	XM_649854
EHI_075160_at	0.050686	0.258267	0.0529703	0.232516	0.53493	0.203933	2.0592	up	1.35893	up	1.86626	up	5.06067	6.10275	5.50314	5.96082							EHI_075160		XM_643773	protein kinase domain containing protein	1215	387	45342.2	7.5157		GO:0008152|GO:0016301
EHI_126030_x_at	0.297427	0.441735	0.688731	0.535882	0.662395	0.809552	2.05796	up	1.76362	up	1.26373	up	3.04236	4.08357	3.8609	3.38004							EHI_126030		XM_645318	hypothetical protein	542	181	21379.5	6.01
EHI_157150_x_at	0.0905554	0.187667	0.776214	0.296305	0.455319	0.871405	2.05688	down	1.21627	down	1.0385	down	7.91557	6.87511	7.6331	7.86107							EHI_157150	EHI_157150		protein kinase, putative	1778	593	68141.7	6.6208		GO:0004672|GO:0005524|GO:0006468
EHI_138810_s_at	0.0127642	0.0236209	0.00765848	0.14568	0.196567	0.110688	2.0568	down	1.39277	down	1.701	down	8.28074	7.24033	7.80278	7.51436							EHI_138810		XM_646547	hypothetical protein	338	113	13686.9	6.2565
158.m00117_x_at	0.00721981	0.169862	0.337593	0.129867	0.435973	0.545592	2.05669	up	1.60115	up	1.63113	up	3.60749	4.64781	4.2866	4.31335	158.t00018	N/A	158.m00117	EAL46175	XP_651561	XM_646469
310.m00063_s_at	0.166994	0.256837	0.929037	0.396964	0.532853	0.971167	2.05667	down	1.74134	down	1.0577	up	4.66221	3.62189	3.86201	4.74313	310.t00008	N/A	310.m00063	EAL43997	XP_649388	XM_644296
EHI_122750_at	0.03599	0.0371068	0.0235879	0.202155	0.226629	0.150785	2.05652	up	2.16416	up	2.14662	up	4.49896	5.53917	5.61277	5.60103							EHI_122750		XM_649137	hypothetical protein	356	119	13731.4	4.5335
EHI_119510_at	0.00851352	0.464363	0.0230238	0.134855	0.680514	0.149337	2.05349	up	1.06432	up	1.62795	up	7.344	8.38208	7.43394	8.04706							EHI_119510		XM_646380	hypothetical protein	674	225	25493.4	8.3803
EHI_197530_at	0.0481754	0.38606	0.689911	0.228764	0.647588	0.810392	2.0516	down	1.14131	up	1.10468	down	5.51413	4.47737	5.70481	5.3705							EHI_197530		XM_646602	sodium/proton antiporter, putative	1685	562	63222.8	5.3147		GO:0006885|GO:0015299|GO:0016021
79.m00141_x_at	0.367401	0.701378	0.864051	0.602596	0.849845	0.93027	2.05008	up	1.33092	up	1.12402	up	3.18753	4.22321	3.59995	3.35619	79.t00010	N/A	79.m00141	EAL48181	XP_653568	XM_648476
220.m00081_s_at	0.0195496	0.145484	0.0426711	0.166318	0.403993	0.183381	2.04835	up	1.21658	up	1.12185	up	6.10707	7.14153	6.3899	6.27295	220.t00014	N/A	220.m00081	EAL45046	XP_650432	XM_645340
EHI_079290_s_at	0.0177669	0.152783	0.026996	0.162644	0.412912	0.156933	2.04687	up	1.66853	up	2.13316	up	4.62807	5.66149	5.36665	5.72107							EHI_079290		XM_645996	EF-hand calcium-binding domain containing protein	923	308	36442.9	4.8166		GO:0005509
EHI_004190_at	0.0201443	0.107987	0.0344014	0.166434	0.350925	0.168617	2.04671	down	1.3154	down	1.64284	down	10.8065	9.77317	10.411	10.0903							EHI_004190		XM_645107	AAA family ATPase, putative	2190	713	81278.9	6.7757		GO:0005524|GO:0016887
87.m00179_s_at	0.00216181	0.00457461	0.0141985	0.101855	0.132239	0.129211	2.04588	down	1.88413	down	1.36903	down	6.3212	5.28848	5.4073	5.86804	87.t00002	N/A	87.m00179	EAL47924	XP_653312	XM_648220
EHI_154550_s_at	0.243906	0.667451	0.256277	0.482532	0.829367	0.462124	2.04529	down	1.19921	up	2.01714	down	3.71298	2.68067	3.97506	2.70066							EHI_154550	EHI_154550		hypothetical protein	413	138	15361.4	9.3949
EHI_153770_at	0.0333688	0.0192756	0.012448	0.195482	0.188467	0.124823	2.04468	down	1.63762	down	1.83268	down	8.39497	7.3631	7.68337	7.52102							EHI_153770		XM_651257	phosphatidylinositol-4-phosphate 5-kinase, putative	1940	647	74300.1	5.4678		GO:0016308
EHI_146110_at	0.00140753	0.000942452	0.00147511	0.0943915	0.111791	0.0929086	2.04375	down	1.33823	down	1.38188	down	12.7714	11.7401	12.351	12.3047							EHI_146110		XM_644796	hypothetical protein	1193	398	42811.5	9.8094
EHI_045590_at	0.0699353	0.044771	0.0340524	0.263383	0.24452	0.168028	2.03999	down	1.91893	down	1.70304	down	7.33269	6.30413	6.39239	6.56458							EHI_045590		XM_648505	hypothetical protein	3113	987	114362	10.2269
101.m00135_x_at	0.0482122	0.42265	0.0522423	0.228764	0.647588	0.202651	2.03959	up	1.3388	up	2.59572	up	2.32193	3.35021	2.74287	3.69806	101.t00022	N/A	101.m00135	EAL47505	XP_652891	XM_647799
EHI_188990_s_at	0.0142303	0.0828927	0.0163242	0.150685	0.311169	0.134642	2.03877	down	2.22846	down	1.91962	down	5.19902	4.17132	4.04297	4.2582							EHI_188990		XM_648863	hypothetical protein	4453	1358	155560	9.2444
267.m00067_at	0.088465	0.42265	0.52079	0.292337	0.647588	0.68188	2.03845	up	1.02283	down	1.08812	up	2.35449	3.38196	2.32193	2.47633	267.t00007	N/A	267.m00067	EAL44450	XP_649836	XM_644744
EHI_008360_at	0.0241463	0.0801967	0.0276406	0.178822	0.306307	0.157931	2.03563	up	1.785	up	2.05113	up	6.15199	7.17747	6.98792	7.18841							EHI_008360		XM_647464	ankyrin repeat protein, putative	1118	373	41916.3	5.1641
182.m00148_x_at	0.0898043	0.181764	0.209505	0.295072	0.449177	0.415232	2.03548	down	1.36115	down	1.8156	down	3.60855	2.58318	3.16373	2.7481	182.t00025	N/A	182.m00148	EAL45739	XP_651126	XM_646034
EHI_176040_s_at	0.350633	0.650397	0.55177	0.588029	0.817118	0.706401	2.03518	down	1.44184	down	1.58388	down	3.38008	2.35493	2.85217	2.71662							EHI_176040	EHI_176040		hypothetical protein	510	122	14245.2	6.52
EHI_017000_at	0.00302492	0.00544532	0.00530716	0.106891	0.137103	0.10503	2.03438	down	1.64021	down	1.72918	down	10.5475	9.52289	9.83359	9.75738							EHI_017000		XM_646145	hypothetical protein	1691	564	65392.2	4.6463
75.m00181_x_at	0.00476031	0.00134104	0.00128996	0.12398	0.11938	0.0922429	2.03409	up	3.54103	up	3.83396	up	6.82892	7.85331	8.65309	8.76775	75.t00031	N/A	75.m00181	EAL48309	XP_653697	XM_648605
EHI_051040_s_at	0.00855341	0.636165	0.151623	0.134855	0.808199	0.346998	2.03345	up	1.03795	up	1.17513	up	7.6561	8.68003	7.70983	7.88891							EHI_051040		XM_647890	hypothetical protein	566	189	22033.2	9.0514
EHI_174500_at	0.0958704	0.42265	0.00205997	0.304163	0.647588	0.0989234	2.03294	up	1.10968	up	1.30738	up	2.32193	3.34549	2.47207	2.70861							EHI_174500		XM_648236	hypothetical protein	317	106	12483.3	3.9006
EHI_119780_at	0.00207012	0.198474	0.965662	0.101855	0.470386	0.991227	2.03067	down	1.61712	down	1.01127	up	3.37996	2.35801	2.68654	3.39613							EHI_119780		XM_644258	hypothetical protein	305	102	11774.5	5.0496
373.m00054_s_at	0.0142325	0.080398	0.0619969	0.150685	0.306533	0.217748	2.03049	down	1.41413	down	1.16429	up	6.52583	5.504	6.02592	6.74528	373.t00010	N/A	373.m00054	EAL43513	XP_648897	XM_643805
EHI_168250_at	0.0169313	0.0432522	0.201554	0.159858	0.241107	0.406369	2.03023	down	1.48417	up	1.13871	down	6.64367	5.62202	7.21333	6.45627							EHI_168250		XM_645844	hypothetical protein	599	200	23248.9	9.5547
165.m00060_x_at	0.217581	0.0500701	0.458303	0.455316	0.251492	0.627864	2.02882	down	3.16604	down	1.32376	down	4.08895	3.06831	2.42627	3.68431	165.t00007	N/A	165.m00060	EAL46056	XP_651442	XM_646350
EHI_045090_s_at	0.00557924	0.0010374	0.00187217	0.127071	0.113128	0.0978013	2.02876	down	1.8679	down	2.39546	down	12.0227	11.0021	11.1213	10.7624							EHI_045090	EHI_045090		hypothetical protein	740	247	25577.3	8.1579		GO:0005524|GO:0016301|GO:0016310|GO:0050242
EHI_159650_at	0.00143214	0.0017604	0.0009896	0.0943915	0.122996	0.0897889	2.02725	up	1.81107	up	2.25539	up	8.29703	9.31655	9.15387	9.47041							EHI_159650		XM_645151	hypothetical protein	374	125	14143.7	9.0451
EHI_075850_at	0.0783438	0.0356662	0.624367	0.276821	0.223427	0.761709	2.0266	down	1.41515	down	1.06604	up	5.45642	4.43736	4.95547	5.54869							EHI_075850		XM_645211	hypothetical protein	2669	890	101088	8.473		GO:0005085|GO:0005622|GO:0051056
27.m00257_x_at	0.0317891	0.0323702	0.209704	0.19353	0.216366	0.41532	2.02628	up	2.28396	up	1.88215	up	2.32193	3.34076	3.51346	3.23431	27.t00046	N/A	27.m00257	EAL50149	XP_655538	XM_650446
EHI_105670_s_at	0.0220866	0.0424224	0.0166886	0.172534	0.238929	0.134932	2.02545	down	2.18295	down	2.18861	down	6.48058	5.46234	5.3543	5.35057							EHI_105670		XM_645357	plastin-2, putative	683	228	26020.7	5.1733
EHI_127080_at	0.0234944	0.0230225	0.116388	0.177242	0.196567	0.301249	2.02479	down	2.2462	down	1.99763	down	4.5989	3.58113	3.43141	3.60061							EHI_127080	EHI_127080		hypothetical protein	530	177	20175.6	9.7523
EHI_005110_x_at	0.18196	0.435498	0.356699	0.41409	0.657666	0.561907	2.02463	up	1.47891	up	1.40906	up	4.03602	5.05368	4.60055	4.53076							EHI_005110	EHI_005110		hypothetical protein	206	69	8140.91	8.8441		GO:0016021
20.m00285_x_at	0.0128863	0.0892644	0.702114	0.146	0.322194	0.818773	2.02422	down	1.63421	down	1.05265	up	5.36065	4.34329	4.65206	5.43468	20.t00016	N/A	20.m00285	EAL50520	XP_655904	XM_650812
EHI_136150_s_at	0.00363322	0.00626094	0.00483885	0.113874	0.141545	0.104471	2.02358	down	1.51147	down	1.82439	down	8.56264	7.54573	7.96669	7.69523							EHI_136150		XM_650148	adenylyl cyclase-associated protein, putative	1436	479	53215.8	6.6674
EHI_087210_at	0.0656286	0.1086	0.0569247	0.256977	0.351113	0.21016	2.02261	down	2.29323	down	1.47776	down	4.83628	3.82007	3.63891	4.27287							EHI_087210		XM_643131	hypothetical protein	1029	334	34332.8	4.297
EHI_187210_at	0.0925869	0.334189	0.439312	0.299731	0.606506	0.611838	2.02144	down	1.83287	down	1.0678	up	4.54492	3.52954	3.67081	4.63957							EHI_187210		XM_651373	hypothetical protein	677	226	25872	10.2926
EHI_049590_at	0.0159401	0.00392156	0.00231695	0.156398	0.132239	0.0989494	2.02096	down	1.51162	down	1.4655	down	6.28815	5.27312	5.69206	5.73676							EHI_049590		XM_650793	adaptor protein (AP) family protein	2303	736	83654.1	6.6463
EHI_197160_s_at	0.00238172	0.0209663	0.0107143	0.101855	0.192375	0.118818	2.01985	up	1.23752	down	1.38518	down	11.1311	12.1453	10.8236	10.661							EHI_197160		XM_648065	sulfate adenylyltransferase, putative	1271	424	47927.6	9.5326		GO:0000103|GO:0004781
EHI_140690_at	0.120874	0.781928	0.12396	0.33557	0.89698	0.310611	2.01789	up	1.1005	up	1.78993	up	4.48192	5.49477	4.62008	5.32183							EHI_140690		XM_649113	sphingosine-1-phosphate phosphatase, putative	1076	359	41164.1	8.2831
EHI_022280_at	0.0502752	0.887437	0.239255	0.231449	0.957405	0.44538	2.01456	up	1.02237	up	1.37794	up	5.62766	6.63812	5.65957	6.09017							EHI_022280		XM_644760	protein kinase domain containing protein	866	289	34108.3	7.9528		GO:0004672|GO:0005524|GO:0006468|GO:0008152|GO:0016301
EHI_139330_at	0.0594006	0.834106	0.547949	0.248202	0.927921	0.703297	2.01267	up	1.05207	up	1.4217	up	2.49986	3.50897	2.57309	3.00747							EHI_139330		XM_646226	hypothetical protein	774	231	26171.3	7.4363		GO:0016021
EHI_115400-115270_x_at	0.0349852	0.0820628	0.584879	0.199876	0.309251	0.732485	2.0112	down	2.0334	down	1.1769	down	5.26997	4.26191	4.24608	5.03498
EHI_117900_at	0.0583177	0.0751223	0.0628268	0.246255	0.298845	0.218767	2.00826	up	1.88639	up	1.94538	up	8.23795	9.2439	9.15358	9.198							EHI_117900		XM_650974	hypothetical protein	704	235	26424.1	9.5711
EHI_154760_at	0.32826	0.854818	0.542441	0.566049	0.938823	0.700038	2.00745	up	1.12629	down	1.41242	down	2.98606	3.99142	2.81448	2.48789							EHI_154760		XM_643514	hypothetical protein	1523	508	53812.5	9.0366
EHI_164410_at	0.128423	0.00813315	0.647835	0.34456	0.151126	0.779214	2.00728	down	3.87696	down	1.03672	down	4.43808	3.43284	2.48316	4.38606							EHI_164410		XM_649301	hypothetical protein	2771	924	110420	5.9036
EHI_064320_at	0.019925	0.0143474	0.0142498	0.166434	0.173138	0.129495	2.00706	down	1.19904	down	1.40238	down	7.435	6.42992	7.17313	6.94713							EHI_064320		XM_648940	hypothetical protein	1700	567	65155.3	5.2399
15.m00356_at	0.00664801	0.489738	0.235335	0.129122	0.703751	0.441424	2.00595	up	1.05375	up	1.08778	down	8.40215	9.40644	8.47768	8.28077	15.t00065	N/A	15.m00356	EAL50879	XP_656265	XM_651173
EHI_125380_at	0.000649902	0.191739	0.00730045	0.0833786	0.46106	0.108888	2.00554	up	1.14782	up	1.41082	up	7.10643	8.11041	7.30532	7.60295							EHI_125380		XM_648654	hypothetical protein	914	305	34540.5	7.3336
EHI_077290_x_at	0.211524	0.160142	0.680862	0.449607	0.423229	0.802898	2.00461	down	1.86977	down	1.16365	down	3.81765	2.81433	2.91479	3.59899							EHI_077290		XM_649852	hypothetical protein, conserved	2783	928	107114	5.5804
EHI_018950_x_at	0.0940472	0.0315373	0.230209	0.30131	0.214429	0.436782	2.00317	down	2.63623	down	2.04238	down	3.94387	2.94159	2.5454	2.91362							EHI_018950	EHI_018950		hypothetical protein	2212	717	83128.5	5.2698
12.m00272_s_at	0.0147831	0.104203	0.0192703	0.153936	0.345129	0.140095	2.00078	down	1.69083	down	1.8339	down	7.86174	6.86117	7.10401	6.98682	12.t00001	N/A	12.m00272	EAL51064	XP_656452	XM_651360
EHI_182940_at	0.0989064	0.411699	0.877013	0.308317	0.647588	0.938435	2.0001	down	1.20564	down	1.03393	down	7.36398	6.36391	7.09418	7.31584							EHI_182940		XM_650068	hypothetical protein	629	210	24068.8	8.7106
EHI_081920_s_at	0.0245308	0.0231864	0.027385	0.180251	0.196567	0.157278	1.99782	down	1.49196	down	1.72589	down	8.98684	7.98841	8.40963	8.1995							EHI_081920		XM_645674	hypothetical protein	2489	830	95930.1	5.1405
EHI_103740_at	0.159649	0.748052	0.533797	0.388068	0.879041	0.692982	1.99642	up	1.10676	up	1.21781	up	5.93707	6.93449	6.08341	6.22136							EHI_103740		XM_648272	hypothetical protein	1517	506	58961.5	7.7341
90.m00181_x_at	0.175755	0.523951	0.181404	0.406479	0.728947	0.382078	1.99584	up	1.47894	up	2.00326	up	3.46452	4.46152	4.02909	4.46687	90.t00032	N/A	90.m00181	EAL47844	XP_653226	XM_648134
EHI_173600_at	0.282955	0.777955	0.468267	0.521773	0.895456	0.636715	1.99557	up	1.26134	up	1.67811	up	3.00267	3.99947	3.33763	3.74951							EHI_173600	EHI_173600		hypothetical protein	491	164	19324.8	8.6474
EHI_062980_at	0.0489881	0.109557	0.80184	0.229663	0.352536	0.88919	1.99478	down	1.56238	down	1.04735	up	7.13097	6.13474	6.48722	7.19771							EHI_062980		XM_645141	replication factor A protein 1, putative	1766	589	66689.5	5.8409		GO:0003676
EHI_126660_at	0.101539	0.135239	0.117752	0.312191	0.390024	0.302788	1.99446	up	1.79796	up	1.92628	up	6.10802	7.10403	6.95438	7.05384							EHI_126660	EHI_126660		hypothetical protein	311	104	12380.7	7.6584
EHI_099820_at	0.340637	0.552773	0.671692	0.578155	0.750143	0.796066	1.99334	down	1.44395	down	1.27433	down	3.93849	2.94331	3.40847	3.58876							EHI_099820		XM_646188	leucine rich repeat and phosphatase domain containing protein	1439	480	54306.5	6.1867		GO:0004721|GO:0005515|GO:0006470|GO:0008138
17.m00304_s_at	0.00760907	0.10392	0.0380419	0.13176	0.345129	0.175689	1.99234	down	1.21208	down	1.48101	up	8.54021	7.54574	8.26272	9.10679	17.t00009	N/A	17.m00304	EAL50774	XP_656160	XM_651068
EHI_174600_at	0.137458	0.42265	0.0285552	0.357765	0.647588	0.159485	1.99128	up	1.03757	down	1.87921	up	2.37514	3.36884	2.32193	3.28527							EHI_174600	EHI_174600		hypothetical protein	575	192	22058.9	5.2496
EHI_103830_at	0.015723	0.0476248	0.0268935	0.155406	0.248359	0.156777	1.99048	down	1.52832	down	1.23004	down	8.93479	7.94167	8.32284	8.63608							EHI_103830		XM_648261	tRNA (cytosine-5-)-methyltransferase, putative	1892	631	72225.7	8.4946		GO:0016428|GO:0030488
EHI_196600_at	0.0308391	0.00259579	0.00121782	0.192424	0.129456	0.0913845	1.98995	up	1.89292	up	2.33445	up	5.05915	6.05188	5.97976	6.28223							EHI_196600		XM_643825	hypothetical protein	1148	383	44504.4	4.2835
266.m00056_s_at	0.00212568	0.00493519	0.00568549	0.101855	0.136711	0.106667	1.98925	down	1.77936	down	2.01745	down	7.67198	6.67975	6.84062	6.65945	266.t00002	N/A	266.m00056	EAL44463	XP_649849	XM_644757
EHI_063040_s_at	0.106106	0.163382	0.176918	0.317662	0.427518	0.377107	1.98795	down	1.68691	down	1.63309	down	7.62242	6.63114	6.86804	6.91482							EHI_063040		XM_645146	hypothetical protein	2216	739	86771.6	7.7684		GO:0003723
EHI_183900_at	0.00276043	0.000551673	0.000320031	0.106891	0.110421	0.0715885	1.98702	down	2.06713	down	2.27553	down	9.97547	8.98487	8.92784	8.78927							EHI_183900		XM_643074	snoRNA binding protein, putative	1511	504	56533.7	5.869
EHI_104640_at	0.0680436	0.290281	0.461438	0.261273	0.566408	0.630672	1.98699	down	1.66925	down	1.51228	down	3.57455	2.58397	2.83535	2.97782							EHI_104640		XM_645484	hypothetical protein	695	232	26816.5	6.3446
611.m00016_x_at	0.0631648	0.0304294	0.0273568	0.253518	0.212384	0.157278	1.9865	up	2.71884	up	2.76477	up	8.45951	9.44974	9.9025	9.92667	611.t00003	N/A	611.m00016	EAL42653	XP_648039	XM_642947
EHI_018010_at	0.000329618	0.68323	0.497436				1.98564	down	1.2462	down	1.36285	down	3.31154	2.32193	2.994	2.86491							EHI_018010	EHI_018010		DNA polymerase, putative	2441	814	96532.4	8.4458		GO:0000166|GO:0003677|GO:0003887|GO:0006260|GO:0008408
EHI_105240_at	0.00625916	0.0183612	0.0930841	0.128515	0.185566	0.265641	1.98543	down	1.46335	down	1.37223	down	8.21791	7.22846	7.66863	7.76139							EHI_105240		XM_648842	BAR/SH3 domain containing protein	1700	567	65842.6	7.8141		GO:0003674|GO:0008150
EHI_006750_at	0.0657327	0.0634434	0.0257875	0.257019	0.277158	0.155366	1.9821	down	1.98189	down	2.28933	down	6.37106	5.38403	5.38419	5.17614							EHI_006750		XM_649379	protein kinase, putative	2894	965	109921	6.5123		GO:0004672|GO:0005524|GO:0006468
39.m00216_at	0.051963	0.0270406	0.114522	0.234721	0.204593	0.298592	1.98191	up	1.71097	up	1.54989	up	5.02813	6.01502	5.80294	5.66029	39.t00007	N/A	39.m00216	EAL49615	XP_655001	XM_649909
EHI_030590_x_at	0.207318	0.24815	0.400217	0.445663	0.521904	0.596952	1.98189	down	1.83858	down	1.49977	up	3.3088	2.32193	2.43021	3.89355							EHI_030590		XM_645089	hypothetical protein	368	123	14340.4	4.8863
EHI_067390_s_at	0.0562055	0.00694122	0.0271461	0.242022	0.1416	0.156933	1.97843	up	2.13681	up	2.11749	up	6.05355	7.03791	7.14901	7.13591							EHI_067390		XM_652069	Rho family GTPase	575	192	22240.5	7.8281		GO:0005525|GO:0005622|GO:0007264
244.m00080_at	0.00133383	0.00604602	0.000170728	0.0936769	0.140281	0.058608	1.97711	down	2.25531	down	3.05683	down	11.8244	10.841	10.6511	10.2124	244.t00012	N/A	244.m00080	EAL44741	XP_650128	XM_645036
692.m00024_s_at	0.0958361	0.335945	0.064487	0.304163	0.608123	0.221577	1.97587	up	1.3464	up	1.91252	up	3.34147	4.32396	3.77058	4.27695	692.t00001	N/A	692.m00024	EAL42578	XP_647964	XM_642872
EHI_072130_at	0.0744201	0.927811	0.625392	0.270969	0.980225	0.762375	1.97528	down	1.02244	up	1.10654	up	6.15155	5.16949	6.18356	6.2976							EHI_072130		XM_648361	lipase, putative	1301	434	48577.8	4.652		GO:0004806|GO:0006629
EHI_030850_at	0.0876586	0.537144	0.288413	0.290842	0.738541	0.494812	1.97426	up	1.37482	down	1.4691	up	4.59911	5.58042	4.13987	5.15405							EHI_030850		XM_643472	hypothetical protein	878	293	33534.4	8.3522
330.m00062_x_at	0.000701971	0.139869	0.642565	0.0868583	0.39599	0.775773	1.97398	down	1.69587	down	1.08702	up	5.18119	4.20008	4.41917	5.30157	330.t00001	N/A	330.m00062	EAL43834	XP_649220	XM_644128
EHI_128800_x_at	0.178269	0.336326	0.170437	0.409915	0.608484	0.368366	1.97278	down	1.44407	down	1.27572	up	3.76167	2.78144	3.23153	4.11298							EHI_128800	EHI_128800		hypothetical protein	3785	1262	144934	6.231		GO:0004672|GO:0005524|GO:0006468
EHI_164520_s_at	0.00320513	0.00370511	0.000234114	0.108378	0.132239	0.0617894	1.97171	down	2.66633	down	2.58906	down	8.24393	7.26448	6.82907	6.8715							EHI_164520	EHI_164520		iron-sulfur flavoprotein, putative, pseudogene	441	441	16478.3	9.3586
EHI_093830_at	0.0585811	0.120892	0.251008	0.246533	0.367366	0.456968	1.96941	down	1.57151	down	1.30625	down	6.36903	5.39127	5.71688	5.9836							EHI_093830		XM_652197	hypothetical protein	2888	963	110895	4.8355
483.m00018_x_at	0.262869	0.180264	0.0436429	0.502129	0.448535	0.184826	1.9675	up	2.49748	up	7.66669	up	2.92558	3.90195	4.24605	5.86418	483.t00001	N/A	483.m00018	EAL42930	XP_648316	XM_643224
262.m00078_s_at	0.00332287	0.016852	0.00406606	0.109391	0.181647	0.104277	1.96728	down	1.55279	down	2.60864	down	8.63147	7.65526	7.9966	7.24817	262.t00012	N/A	262.m00078	EAL44515	XP_649892	XM_644800
856.m00006_s_at	0.0119938	0.010782	0.00435871	0.143864	0.159698	0.104277	1.96601	down	1.57544	down	1.66794	down	8.49851	7.52324	7.84275	7.76044	856.t00001	N/A	856.m00006	EAL42505	XP_647891	XM_642799
210.m00081_s_at	0.019364	0.00201238	0.00642716	0.166148	0.122996	0.10742	1.96458	down	1.56274	down	2.05901	down	10.0589	9.08471	9.41485	9.01698	210.t00004	N/A	210.m00081	EAL45189	XP_650575	XM_645483
EHI_134980_at	0.110573	0.278465	0.322088	0.322282	0.555227	0.53047	1.96366	down	1.42277	down	1.35483	down	7.45057	6.47703	6.94186	7.01246							EHI_134980		XM_646576	hypothetical protein	2619	847	97357.5	8.9875
EHI_111200_at	0.0204114	0.0236067	0.0442709	0.167611	0.196567	0.186099	1.96361	up	1.48617	up	1.40281	up	5.10367	6.07717	5.67526	5.59198							EHI_111200		XM_652500	hypothetical protein	1232	393	45685.9	9.7211		GO:0005096|GO:0005622|GO:0051056
EHI_012470_at	0.00401146	0.00575787	0.0819709	0.116625	0.139146	0.249516	1.96314	down	1.77901	down	1.2897	down	7.68416	6.711	6.85309	7.31713							EHI_012470		XM_650239	helicase domain-containing protein	2576	859	97933.1	8.9523		GO:0003676|GO:0003677|GO:0004386|GO:0005524
EHI_099270_at	0.222103	0.0441846	0.0162562	0.460384	0.243304	0.134642	1.96289	down	2.17082	down	2.42841	down	5.70947	4.73649	4.59123	4.42946							EHI_099270		XM_646668	hypothetical protein	1415	472	55323.6	8.4978
EHI_175080_at	0.0704908	0.275258	0.21667	0.264386	0.55267	0.423438	1.96075	up	1.31999	up	1.4399	up	5.58549	6.55689	5.98602	6.11146							EHI_175080		XM_644805	guanylate binding protein, putative	1625	542	62975.3	6.4599		GO:0003924|GO:0005525|GO:0006955
181.m00068_x_at	0.16284	0.189745	0.231338	0.391831	0.457697	0.437646	1.95836	down	1.89222	down	1.81201	down	3.47645	2.50681	2.55637	2.61885	181.t00013	N/A	181.m00068	EAL45746	XP_651132	XM_646040
EHI_048410_at	0.00343912	0.0582772	0.0117243	0.111122	0.265719	0.121606	1.95802	up	1.28	down	1.40581	down	8.42219	9.39158	8.06604	7.93078							EHI_048410		XM_643023	serine/threonine protein kinase, putative	1454	485	56164.3	6.0812		GO:0004672|GO:0004713|GO:0005524|GO:0006468
EHI_167490_at	0.00692906	0.0104514	0.873322	0.129719	0.159698	0.936438	1.95762	up	1.78159	up	1.01522	down	7.42882	8.39792	8.26199	7.40703							EHI_167490	EHI_167490		hypothetical protein	377	106	12247.1	4.7997
EHI_057960_at	0.22335	0.73258	0.656778	0.46064	0.868674	0.785054	1.95543	up	1.17457	up	1.42501	up	3.65144	4.61893	3.88358	4.16241							EHI_057960		XM_646081	hypothetical protein	1646	549	63496.7	4.5923
266.m00066_s_at	0.0681713	0.822218	0.768802	0.261648	0.921628	0.866461	1.95415	up	1.06123	up	1.1116	down	3.72144	4.68798	3.80718	3.56881	266.t00012	N/A	266.m00066	EAL44461	XP_649847	XM_644755
103.m00177_s_at	0.477114	0.977556	0.0211371	0.665017	1	0.144972	1.95407	down	1.01805	down	5.029	up	4.34869	3.38221	4.32289	6.67896	103.t00032	N/A	103.m00177	EAL47462	XP_652850	XM_647758
EHI_152820_at	0.049907	0.201173	0.617534	0.230903	0.473215	0.756866	1.95111	down	1.66893	down	1.18447	down	3.4058	2.44151	2.66688	3.16156							EHI_152820		XM_650602	hypothetical protein	317	106	12602.2	5.0626
EHI_096670_at	0.0218924	0.00953708	0.00461844	0.171712	0.157281	0.104471	1.95083	down	1.66811	down	2.37795	down	9.73252	8.76843	8.9943	8.4828							EHI_096670		XM_651851	hypothetical protein	8612	2871	331843	6.8857
EHI_066730_at	0.014877	0.189815	0.164172	0.153936	0.457697	0.361074	1.95081	down	2.42376	down	1.85009	down	6.15057	5.18649	4.87332	5.26297							EHI_066730		XM_646044	hypothetical protein	359	120	13754.4	10.2411
EHI_140580_at	0.296226	0.78324	0.120211	0.534826	0.897542	0.306374	1.95015	up	1.24004	up	3.44972	up	3.11748	4.08107	3.42787	4.90396							EHI_140580		XM_649094	hypothetical protein	2846	949	114007	5.8988		GO:0005096|GO:0005622|GO:0051056
EHI_103260_s_at	0.0303048	0.000779821	0.00665323	0.19221	0.110421	0.10742	1.94914	up	7.24911	up	3.54142	up	7.30028	8.26312	10.1581	9.12461							EHI_103260	EHI_103260		NADPH-dependent FMN reductase domain containing protein	599	200	22406	6.4813		GO:0006118|GO:0008752
397.m00056_s_at	0.16958	0.462685	0.483886	0.398981	0.679424	0.651052	1.94903	up	1.43249	up	1.39551	up	2.93243	3.89519	3.45096	3.41323	397.t00006	N/A	397.m00056	EAL43366	XP_648752	XM_643660
EHI_145500_x_at	0.0472368	0.0472368	0.0597242	0.226924	0.248034	0.215392	1.94821	down	1.94821	down	1.85481	down	3.28408	2.32193	2.32193	2.39281							EHI_145500	EHI_145500		hypothetical protein	446	149	17847.4	4.6572
475.m00035_x_at	0.249039	0.00786829	0.525616	0.487369	0.149549	0.68614	1.94801	down	1.80719	down	1.28528	down	4.15775	3.19574	3.304	3.79566	475.t00002	N/A	475.m00035	EAL42950	XP_648336	XM_643244
166.m00097_x_at	0.0861607	0.42265	0.308944	0.288458	0.647588	0.517537	1.94743	up	1.38865	up	1.24866	up	2.32193	3.2835	2.79562	2.6423	166.t00015	N/A	166.m00097	EAL46051	XP_651437	XM_646345
EHI_159750_x_at	0.0445005	0.00886273	0.037211	0.220581	0.154687	0.173413	1.9455	down	1.94298	down	1.91307	down	7.07715	6.11701	6.11889	6.14126							EHI_159750		XM_646521	hypothetical protein	1037	346	40248.1	9.0235
EHI_153810_s_at	0.0929418	0.0732765	0.0343268	0.29975	0.295275	0.168617	1.94487	down	2.05255	down	2.99939	down	8.69603	7.73636	7.65862	7.11137							EHI_153810	EHI_153810		RNA recognition motif domain containing protein	1118	373	43588	9.5503		GO:0003676
414.m00044_s_at	0.1628	0.499199	0.920148	0.391831	0.709748	0.965641	1.94429	up	1.29556	up	1.03429	down	2.74111	3.70036	3.11469	2.69247	414.t00006	N/A	414.m00044	EAL43271	XP_648657	XM_643565
EHI_198620_s_at	0.0233858	0.0395264	0.0137104	0.177242	0.232037	0.128391	1.94388	down	1.54535	down	2.24907	down	10.7592	9.80028	10.1313	9.5899							EHI_198620		XM_650109	hypothetical protein	3461	1154	131012	6.5146
EHI_086500_s_at	0.257431	0.276691	0.134553	0.495658	0.55387	0.323983	1.94076	down	1.1751	down	1.1737	down	4.7652	3.80858	4.53241	4.53413							EHI_086500		XM_646060	short chain dehydrogenase family protein	1343	448	52072.9	9.8278
EHI_185260_at	0.105136	0.729176	0.0874842	0.316974	0.866682	0.258561	1.94065	up	1.06525	up	1.43044	up	5.93805	6.89459	6.02924	6.45451							EHI_185260		XM_651079	hypothetical protein	2141	714	81937.3	4.6946
116.m00104_x_at	0.325789	0.847349	0.985513	0.563366	0.934666	1	1.93896	down	1.11522	up	1.01021	down	7.16193	6.20664	7.31926	7.14727	116.t00002	N/A	116.m00104	EAL47126	XP_652512	XM_647420
EHI_002190_s_at	0.0200851	0.0797786	0.302508	0.166434	0.30566	0.510362	1.93713	down	1.95555	down	1.46397	down	6.49809	5.54417	5.53052	5.9482							EHI_002190		XM_645760	hypothetical protein	1688	563	69117.9	12.0571
447.m00043_x_at	0.173601	0.554242	0.526459	0.403411	0.751296	0.686624	1.93629	down	1.25459	down	1.34224	up	3.27523	2.32193	2.94801	3.69987	447.t00001	N/A	447.m00043	EAL43112	XP_648499	XM_643407
EHI_070910_s_at	0.320235	0.668471	0.451595	0.559305	0.829787	0.621673	1.93602	up	1.28848	up	1.65846	up	3.33054	4.28364	3.69622	4.06039							EHI_070910		XM_643864	hypothetical protein	659	220	25917.8	6.8239
EHI_085950_at	0.021313	0.0105009	0.101993	0.170426	0.159698	0.280227	1.93079	up	1.53724	down	1.13648	up	5.88256	6.83176	5.26222	6.06714							EHI_085950		XM_647981	hypothetical protein	1763	588	68534.1	5.3349
EHI_165060_at	0.0840497	0.979846	0.119991	0.28522	1	0.306325	1.93079	up	1.01132	up	1.64625	up	4.16764	5.11684	4.18388	4.88682							EHI_165060		XM_647125	RhoGAP domain containing protein	1812	570	65968	8.745		GO:0005622|GO:0007165
EHI_008590_at	0.0750975	0.194877	0.113568	0.272412	0.465656	0.297706	1.92947	up	1.46201	up	1.92912	up	3.13872	4.08693	3.68667	4.08666							EHI_008590		XM_646058	hypothetical protein	1322	441	52384.1	8.6572		GO:0003896|GO:0005658|GO:0006269
EHI_011270_x_at	0.0127367	0.0043595	0.0127306	0.14568	0.132239	0.125562	1.9266	down	1.87238	down	1.52392	down	9.83375	8.8877	8.92888	9.22596							EHI_011270		XM_646771	hypothetical protein, conserved	2417	806	93409.1	5.2283
EHI_057840_at	0.0242297	0.0249591	0.0436144	0.179135	0.199453	0.184826	1.92554	down	2.3343	down	2.021	down	6.29716	5.35189	5.07417	5.28209							EHI_057840		XM_647014	hypothetical protein	4019	1340	158282	7.6942
EHI_025280_at	0.0324108	0.371287	0.090914	0.194609	0.640333	0.263347	1.92427	down	1.19982	down	1.39123	down	8.62639	7.68208	8.36358	8.15003							EHI_025280		XM_647846	tyrosine kinase, putative	3374	1125	124275	4.511		GO:0004672|GO:0004713|GO:0005524|GO:0006468
EHI_035160_s_at	0.0212102	0.0990573	0.381129	0.169915	0.337465	0.584765	1.92351	down	1.26557	down	1.14364	down	7.98643	7.04269	7.64664	7.7928							EHI_035160	EHI_035160		hypothetical protein	1760	587	69029.8	10.6593
EHI_024420_at	0.00288819	0.199928	0.0122266	0.106891	0.472033	0.123454	1.92326	down	1.07131	down	1.06535	down	9.60585	8.6623	9.50648	9.51453							EHI_024420		XM_645880	D-hydantoinase, putative	1382	461	50614.6	5.1211		GO:0004157|GO:0016787
EHI_085980_at	0.00488369	0.0137465	0.00686239	0.12398	0.171208	0.107869	1.92218	down	1.46	down	1.65448	down	10.3231	9.38037	9.77715	9.59674							EHI_085980		XM_647984	glycogen synthase, putative	4127	1376	155089	6.0954	2.4.1.21	GO:0005978|GO:0009011
EHI_056700_at	0.00962926	0.00530944	0.00620752	0.13794	0.137103	0.10742	1.9218	down	2.2313	down	5.13373	down	7.05595	6.11349	5.89806	4.69594							EHI_056700		XM_643998	hypothetical protein	1481	494	52477.4	8.9396
EHI_084690_at	0.0356546	0.0223519	0.328531	0.201412	0.196567	0.536415	1.91843	down	1.14099	up	1.01761	up	9.27725	8.33733	9.46754	9.30244							EHI_084690		XM_650000	lecithin:cholesterol acyltransferase domain-containing protein	1220	407	45802.5	6.62		GO:0003674|GO:0008150
EHI_163510_at	0.00132148	0.0189317	0.0059382	0.0936769	0.188234	0.107289	1.91742	up	1.44868	up	1.60193	up	8.50825	9.44742	9.04299	9.18806							EHI_163510		XM_648618	exosome complex exonuclease RRP4, putative	791	264	29255.7	6.6151
394.m00059_x_at	0.146457	0.234467	0.160338	0.370131	0.508071	0.356187	1.91715	up	1.43767	up	1.91958	up	2.60743	3.54639	3.13116	3.54822	394.t00011	N/A	394.m00059	EAL43393	XP_648779	XM_643687
EHI_095460_x_at	0.159524	0.328949	0.407342	0.388068	0.601673	0.596952	1.91678	down	1.63429	down	1.55089	down	3.41387	2.47518	2.7052	2.78077							EHI_095460		XM_644131	hypothetical protein	1433	478	55694.3	6.0355
AFFX-M27830_M_at	0.0340546	0.339944	0.535942				1.91664	down	2.31642	down	1.0997	down	4.50709	3.56852	3.29519	4.36998
EHI_187750_at	0.0690674	0.383805	0.0872465	0.262327	0.647588	0.258363	1.91659	up	1.17864	up	1.71054	up	6.32366	7.2622	6.56078	7.09811							EHI_187750		XM_643991	hypothetical protein	905	302	34556.8	9.3997
EHI_140720_at	0.134436	0.215919	0.254949	0.353845	0.490033	0.460683	1.91605	down	1.82713	down	1.57398	down	4.89028	3.95214	4.0207	4.23586							EHI_140720		XM_649110	myosin heavy chain	3938	1313	151529	4.4955		GO:0016020|GO:0016032
118.m00145_x_at	0.398321	0.471302	0.542824	0.622261	0.686899	0.700127	1.91464	up	1.71432	up	1.57602	up	3.39758	4.33466	4.17522	4.05387	118.t00004	N/A	118.m00145	EAL47062	XP_652448	XM_647356
EHI_151400_at	0.0292031	0.543455	0.350605	0.189604	0.743439	0.556832	1.91442	up	1.26308	down	1.27751	up	5.56735	6.50426	5.23041	5.92068							EHI_151400		XM_652354	cysteine proteinase, putative	953	318	34775.5	8.0149		GO:0004197|GO:0006508
EHI_159640_at	0.0630182	0.112018	0.0724074	0.253231	0.356138	0.235709	1.91393	up	1.59593	up	1.824	up	9.54749	10.484	10.2219	10.4146							EHI_159640		XM_645150	iron hydrogenase, putative	1258	399	45039.1	6.9375
EHI_035570_at	0.292018	0.550222	0.31516	0.531074	0.748385	0.523806	1.91325	down	1.32385	down	2.48366	down	4.44759	3.51156	4.04285	3.13512							EHI_035570		XM_651041	protein kinase, putative	3116	1039	119463	6.1659		GO:0004672|GO:0004713|GO:0005524|GO:0006468
EHI_182830_at	0.0172342	0.809253	0.402946	0.161148	0.914379	0.596952	1.91302	up	1.05882	down	1.23629	up	5.94153	6.87737	5.85906	6.24754							EHI_182830		XM_650392	UBA/TS-N domain-containing protein	1732	563	65858.2	6.248		GO:0003674|GO:0008150
EHI_011900_at	0.228826	0.207637	0.145768	0.466093	0.480019	0.34021	1.91269	up	1.91611	up	2.35025	up	8.29931	9.23491	9.23748	9.53212							EHI_011900		XM_648705	hypothetical protein	452	151	17085.3	9.5915
EHI_199710_at	0.0493668	0.174421	0.456148	0.229823	0.442083	0.625884	1.91207	up	1.36896	up	1.14912	down	6.60839	7.54352	7.06147	6.40787							EHI_199710		XM_649657	hypothetical protein	632	211	24285.1	6.788
EHI_010300_at	0.0124243	0.0186941	0.0175729	0.1451	0.187457	0.136133	1.91202	down	1.47283	down	1.49614	down	8.21705	7.28195	7.65846	7.63581							EHI_010300		XM_649733	hypothetical protein, conserved	1961	654	74993.6	5.304
454.m00035_s_at	0.00903165	0.0132978	0.0051626	0.136886	0.169111	0.104985	1.90852	down	1.76107	down	2.4453	down	11.7335	10.8011	10.9171	10.4435	454.t00003	N/A	454.m00035	EAL43065	XP_648449	XM_643357
290.m00067_s_at	0.00222819	0.410397	0.95422	0.101855	0.647588	0.9833	1.90812	down	1.24006	down	1.04016	down	3.25408	2.32193	2.94367	3.19728	290.t00013	N/A	290.m00067	EAL44163	XP_649549	XM_644457
EHI_076140_at	0.0660496	0.0170521	0.0227733	0.25747	0.182419	0.148859	1.90777	down	2.28446	down	1.44739	down	7.67057	6.73868	6.47871	7.13712							EHI_076140	EHI_076140		hypothetical protein	1826	609	72301.6	9.2469
358.m00033_at	0.000126176	0.0185622	6.53149e-05	0.0733841	0.186778	0.0577354	1.90746	up	1.30476	up	2.35359	up	10.9938	11.9255	11.3776	12.2287	358.t00004	N/A	358.m00033	EAL43611	XP_648997	XM_643905
EHI_144280_at	0.000812601	0.00434844	0.001601	0.088536	0.132239	0.0929086	1.906	up	2.12656	down	1.5475	up	7.81944	8.74999	6.73092	8.44937							EHI_144280		XM_643798	hypothetical protein	743	248	28455.7	4.7652
EHI_148790_at	0.000643151	0.00160913	0.00372287	0.0833786	0.122996	0.103765	1.90541	down	1.43813	down	1.33942	down	11.0365	10.1064	10.5123	10.6149							EHI_148790		XM_652368	Gal/GalNAc lectin light subunit	812	271	31582.4	8.4007
115.m00134_s_at	0.248076	0.0229839	0.414108	0.486668	0.196567	0.596952	1.90534	down	2.18303	down	1.40639	down	3.82173	2.89169	2.6954	3.32974	115.t00018	N/A	115.m00134	EAL47136	XP_652524	XM_647432
EHI_097620_at	0.00261158	0.0902246	0.268658	0.105969	0.323556	0.473656	1.90492	up	1.18561	up	1.04994	down	6.24644	7.17617	6.49207	6.17614							EHI_097620		XM_644331	PH domain containing protein kinase, putative	1439	440	51300.7	6.6998		GO:0004672|GO:0005524|GO:0006468
EHI_042200_at	8.50269e-05	0.00730442	0.0365274	0.0575628	0.143522	0.171991	1.90439	up	1.39717	down	1.15838	down	8.96699	9.89632	8.48449	8.75488							EHI_042200		XM_651450	hypothetical protein	320	107	12399.5	4.566
EHI_137860_at	0.0139715	0.866716	0.366563	0.150312	0.945036	0.57048	1.90236	down	1.06558	down	1.34286	down	3.24972	2.32193	3.15808	2.82441							EHI_137860		XM_648965	hypothetical protein	639	172	20208.4	6.2794
EHI_010000_at	0.104977	0.626698	0.149435	0.316893	0.802642	0.344295	1.90194	up	1.24467	down	1.74153	up	4.04678	4.97425	3.73102	4.84714							EHI_010000		XM_651986	leucine rich repeat protein, BspA family	1085	362	41763.5	8.5534		GO:0003674|GO:0008150
EHI_092080_at	0.0475428	0.501679	0.00404482	0.227767	0.711651	0.104277	1.90171	down	1.17635	down	1.41439	up	9.28846	8.36116	9.05415	9.78864							EHI_092080		XM_649484	hypothetical protein, conserved	1448	483	57806.6	5.2906
287.m00045_x_at	0.377064	0.865371	0.724092	0.612457	0.944071	0.834917	1.89933	up	1.12179	up	1.25753	down	6.32459	7.25008	6.49039	5.994	287.t00005	N/A	287.m00045	EAL44203	XP_649589	XM_644497
EHI_152790_at	0.205894	0.657132	0.283798	0.443953	0.821438	0.490074	1.89789	up	1.21418	up	1.64929	up	5.94862	6.87302	6.2286	6.67047							EHI_152790		XM_650599	membrane-bound O-acyltransferase (MBOAT ) family protein	1421	474	56126.1	9.2627
224.m00075_x_at	0.06233	0.42265	0.42265	0.252445	0.647588	0.596952	1.89728	up	1.18724	up	1.31286	up	2.32193	3.24586	2.56954	2.71464	224.t00001	N/A	224.m00075	EAL44980	XP_650366	XM_645274
EHI_038910_at	0.172438	0.141895	0.699	0.401923	0.399192	0.816998	1.89575	down	2.0284	down	1.15433	up	3.34227	2.41951	2.32193	3.54933							EHI_038910		XM_651787	hypothetical protein	614	205	24077.3	9.6878
EHI_096220_at	0.251436	0.423283	0.602385	0.489627	0.648293	0.745631	1.89526	up	1.49332	up	1.28817	up	3.21687	4.13926	3.79539	3.5822							EHI_096220		XM_651805	Rab family GTPase	611	204	22977.1	4.9187		GO:0005525|GO:0005622|GO:0007264
EHI_095440_at	0.111448	0.189344	0.361344	0.323565	0.457697	0.565886	1.89409	down	1.50961	up	1.30076	down	5.20019	4.27868	5.79436	4.82084							EHI_095440		XM_644129	hypothetical protein	401	134	15534.8	9.4582
EHI_158070_at	0.0308441	0.0362164	0.0410529	0.192424	0.224877	0.180743	1.89317	up	1.79964	up	1.72604	up	11.0016	11.9224	11.8493	11.7891							EHI_158070		XM_645711	hypothetical protein	371	124	13973	10.7849
EHI_001160_s_at	0.0145108	0.139163	0.0569428	0.152521	0.395714	0.21016	1.89285	down	1.18242	down	1.27712	down	7.20491	6.28435	6.96317	6.85201							EHI_001160	EHI_001160		plasma membrane calcium-transporting ATPase, putative	1131	326	35954.1	4.7248		GO:0005388|GO:0005524|GO:0016020|GO:0016820
EHI_183210_s_at	0.118623	0.323582	0.198722	0.331983	0.596813	0.403319	1.8914	up	1.30338	up	1.73134	down	4.30329	5.22274	4.68555	3.5114							EHI_183210		XM_650406	hypothetical protein	1598	533	58675.8	4.242
EHI_086550_at	0.041755	0.693363	0.276674	0.213398	0.845054	0.481969	1.89097	down	1.34616	down	1.32134	down	3.99417	3.07505	3.56532	3.59217							EHI_086550	EHI_086550		hypothetical protein	455	134	15671.1	10.7248
EHI_149850_x_at	0.202629	0.789113	0.872464	0.438646	0.901879	0.935748	1.89063	down	1.11266	down	1.0573	down	5.99658	5.07771	5.84257	5.91619							EHI_149850		XM_644704	thioredoxin, putative	317	106	12157.1	5.5791
EHI_040640-125290_at	0.0677405	0.551677	0.520751	0.260568	0.749312	0.68188	1.89052	up	1.13451	up	1.14694	up	6.13897	7.05776	6.32104	6.33676
374.m00022_x_at	0.0159401	0.0154369	0.0173765	0.156398	0.175808	0.135621	1.89012	up	1.863	down	1.5855	up	7.75196	8.67044	6.85434	8.4169	374.t00003	N/A	374.m00022	EAL43501	XP_648886	XM_643794
171.m00085_x_at	0.266969	0.010064	0.182626	0.506202	0.159698	0.38391	1.8881	down	2.82681	down	1.71081	down	3.8211	2.90417	2.32193	3.04642	171.t00001	N/A	171.m00085	EAL45917	XP_651303	XM_646211
141.m00078_s_at	0.122227	0.0307666	0.237245	0.336695	0.213074	0.443342	1.88705	down	2.05169	down	1.38958	down	6.40656	5.49042	5.36975	5.93191	141.t00001	N/A	141.m00078	EAL46522	XP_651908	XM_646816
EHI_187130_at	0.110186	0.980355	0.126823	0.322032	1	0.313962	1.88604	down	1.00833	down	1.80064	up	5.12253	4.20717	5.11057	5.97104							EHI_187130		XM_651381	hypothetical protein, conserved domain containing	3044	1015	119733	6.2267
307.m00054_x_at	0.134665	0.657596	0.0112049	0.353861	0.821783	0.119528	1.88511	up	1.24235	up	5.55733	up	2.56539	3.48004	2.87846	5.03978	307.t00002	N/A	307.m00054	EAL44020	XP_649406	XM_644314
EHI_171170_at	0.0800701	0.0269663	0.00695366	0.27844	0.204569	0.108152	1.88485	up	1.26217	up	1.77901	up	4.84298	5.75743	5.17888	5.67406							EHI_171170		XM_642759	RhoGAP domain containing protein	1588	510	59572.6	8.0929		GO:0005622|GO:0007165
EHI_052880_at	0.0542869	0.0568801	0.07534	0.237631	0.264444	0.239853	1.88453	down	1.62634	down	1.66259	down	6.55998	5.64578	5.85836	5.82655							EHI_052880		XM_645368	hypothetical protein	5354	1785	199776	4.9746
EHI_198850_at	0.28932	0.585425	0.71074	0.528483	0.774177	0.824863	1.88387	up	1.33876	up	1.21653	down	6.73833	7.65203	7.15923	6.45556							EHI_198850		XM_649898	hypothetical protein	380	111	13350.3	9.9838
EHI_082900_at	0.240096	0.829268	0.775304	0.479837	0.925251	0.870922	1.88377	down	1.10425	down	1.14977	up	4.09533	3.18171	3.95226	4.29667							EHI_082900		XM_644116	hypothetical protein	1031	344	40465.5	4.5413
78.m00179_x_at	0.117491	0.573259	0.0164722	0.331204	0.765866	0.13478	1.88366	up	1.15936	down	5.56384	up	4.5647	5.47824	4.35137	7.04078	78.t00034	N/A	78.m00179	EAL48213	XP_653601	XM_648509
EHI_079970_at	0.00275042	0.0272456	0.0282036	0.106891	0.204889	0.158918	1.88348	down	3.1613	down	1.93491	down	5.20058	4.28718	3.54006	4.24831							EHI_079970	EHI_079970		leucine rich repeat protein, BspA family	1219	351	39944.9	6.8439		GO:0003674|GO:0008150
612.m00019_x_at	0.0617219	0.42265	0.904757	0.251735	0.647588	0.955119	1.88225	up	1.05144	down	1.01073	up	2.39429	3.30675	2.32193	2.40968	612.t00001	N/A	612.m00019	EAL42649	XP_648036	XM_642944
EHI_156390_at	0.237167	0.845833	0.820597	0.476736	0.934057	0.900829	1.88168	down	1.08418	up	1.10326	down	4.94067	4.02865	5.05727	4.7989							EHI_156390		XM_647835	casein kinase 1, putative	926	309	36124	6.5132		GO:0004672|GO:0005524|GO:0006468
55.m00165_s_at	0.137696	0.430056	0.154889	0.357765	0.653853	0.349794	1.88034	down	1.30556	down	1.83294	down	7.14535	6.23435	6.76068	6.27119	55.t00003	N/A	55.m00165	EAL48981	XP_654367	XM_649275
EHI_054460_at	0.153647	0.406992	0.052865	0.379829	0.647588	0.203756	1.87983	up	1.0782	up	2.04432	up	5.17202	6.08262	5.28064	6.20364							EHI_054460		XM_646990	phosphatidylinositol-3,4,5-trisphosphate 3-phosphatase, putative	1316	439	50272	9.2797		GO:0016314
EHI_075410_s_at	0.0126683	0.0172288	0.496054	0.14568	0.182664	0.661102	1.87885	down	1.27524	down	1.10939	down	7.40223	6.49238	7.05146	7.25247							EHI_075410	EHI_075410		P-glycoprotein 5, putative	872	291	32798.3	6.5378		GO:0005524|GO:0006810|GO:0008559|GO:0016021|GO:0042626
EHI_029010_at	0.00745062	0.0146347	0.00304285	0.130796	0.174656	0.101725	1.87729	up	1.42056	up	1.45741	up	8.0777	8.98636	8.58417	8.62111							EHI_029010	EHI_029010		hypothetical protein	656	219	25292.6	9.7724
340.m00045_s_at	0.0529886	0.0153056	0.0161727	0.235806	0.175808	0.134629	1.87645	down	1.7841	down	2.02406	down	8.27775	7.36975	7.44255	7.26049	340.t00002	N/A	340.m00045	EAL43757	XP_649143	XM_644051
EHI_155220_at	0.0160198	0.00396192	0.00956758	0.156501	0.132239	0.115365	1.8763	down	2.2988	down	3.43811	down	8.34243	7.43454	7.14155	6.56081							EHI_155220		XM_645540	T-complex protein 1, alpha subunit, putative	1634	545	59106.2	5.822		GO:0005515|GO:0005524
EHI_196980_at	0.0226081	0.066711	0.0181885	0.174694	0.283098	0.137382	1.87492	down	1.58924	down	1.76465	down	8.28561	7.37879	7.61728	7.46623							EHI_196980		XM_648046	hypothetical protein	5267	1756	206566	5.0197
97.m00140_at	0.283932	0.318958	0.652581	0.522579	0.594126	0.782559	1.87394	down	1.41939	down	1.18047	down	4.67517	3.7691	4.1699	4.43581	97.t00021	N/A	97.m00140	EAL47611	XP_653001	XM_647909
EHI_034570_s_at	0.215408	0.319458	0.484162	0.453808	0.594126	0.651223	1.87283	up	1.56613	up	1.41677	up	3.47194	4.37716	4.11914	3.97454							EHI_034570		XM_642882	hypothetical protein	665	222	26177	6.3181
EHI_197330_at	0.162216	0.623079	0.866904	0.391471	0.800433	0.932422	1.87275	down	1.15513	down	1.09811	down	4.11999	3.21483	3.91194	3.98498							EHI_197330		XM_646582	Rho guanine nucleotide exchange factor, putative	1358	453	52827.4	8.5334		GO:0005089|GO:0005622|GO:0008270|GO:0035023
EHI_190100_s_at	0.390769	0.861252	0.311985	0.622261	0.941903	0.521109	1.8724	down	1.05267	up	1.37914	down	4.77469	3.8698	4.84875	4.31092
EHI_117870_at	0.0952285	0.233056	0.0749753	0.30287	0.507155	0.239601	1.86997	up	1.33796	up	1.7398	up	5.57244	6.47545	5.99247	6.37136							EHI_117870		XM_650977	peptidyl-prolyl cis-trans isomerase E, putative	263	88	9835.06	4.222		GO:0003676
EHI_148180_at	0.349599	0.381339	0.553986	0.587664	0.647588	0.708128	1.8696	down	1.47437	down	1.30299	down	5.38403	4.4813	4.82393	5.00221							EHI_148180		XM_652432	hypothetical protein	1352	451	52487.2	7.105
EHI_107540_x_at	0.105761	0.0182781	0.272749	0.317064	0.185566	0.477826	1.86956	down	2.10299	up	1.18676	down	5.97424	5.07154	7.04668	5.72721							EHI_107540		XM_643288	hypothetical protein, conserved	2450	817	94349	5.4551
EHI_023890_at	0.0752999	0.448315	0.0579167	0.272655	0.667532	0.212194	1.86819	up	1.16304	up	1.97604	up	4.65935	5.56099	4.87725	5.64196							EHI_023890		XM_643222	nuclear movement protein, putative	461	154	17596.9	4.4867
EHI_005090_at	0.022315	0.15953	0.0161652	0.173973	0.422885	0.134629	1.86751	up	1.52462	up	1.80766	up	4.22111	5.12222	4.82955	5.07523							EHI_005090		XM_647750	hypothetical protein	1523	508	59251.2	8.8759
EHI_038440_x_at	0.000394719	0.170141	0.0199697	0.0790379	0.436537	0.141428	1.86733	up	1.10148	up	1.41973	up	8.63489	9.53587	8.77434	9.14051							EHI_038440	EHI_038440		hypothetical protein	418	109	9866.54	10.3263
EHI_179940_at	0.0927458	0.00387577	0.282542	0.299731	0.132239	0.488468	1.86725	up	2.12088	up	1.94769	up	2.32193	3.22284	3.40659	3.2837							EHI_179940		XM_650481	hypothetical protein	1464	470	54251.4	4.6125
EHI_160850_at	0.00499811	0.0469526	0.590888	0.124534	0.24798	0.737157	1.86669	down	1.89123	down	1.13462	down	5.80423	4.90374	4.8849	5.62201							EHI_160850		XM_643207	hypothetical protein	1493	498	57817.4	5.434
271.m00044_at	0.00746337	0.00368952	0.00218643	0.130796	0.132239	0.0989494	1.86574	up	2.31496	up	2.9822	up	8.87037	9.77011	10.0814	10.4467	271.t00002	N/A	271.m00044	EAL44399	XP_649785	XM_644693
EHI_139080_at	0.0428514	0.0806841	0.0325964	0.21609	0.307107	0.164853	1.86482	down	1.44259	down	1.84613	down	9.04628	8.14724	8.51762	8.16178							EHI_139080		XM_643428	longevity-assurance family protein	992	331	38682.8	8.64		GO:0003824|GO:0008152|GO:0016021
EHI_045340_s_at	0.0250237	0.0270529	0.00349473	0.180596	0.204593	0.101725	1.86452	up	1.68351	up	4.02359	up	9.03402	9.93282	9.7855	11.0425							EHI_045340		XM_648481	glutamate synthase beta subunit, putative	1391	464	51205.5	8.1536		GO:0006118|GO:0015036|GO:0016040
EHI_104000_x_at	0.0195792	0.42265	0.42265	0.166318	0.647588	0.596952	1.86104	up	1.32762	up	1.65394	up	2.32193	3.21803	2.73077	3.04783							EHI_104000	EHI_104000		hypothetical protein	323	108	12612.8	9.2886
EHI_105850_at	0.299894	0.558188	0.338633	0.538747	0.754137	0.546445	1.86045	up	1.35593	up	1.72054	up	3.54877	4.44442	3.98805	4.33163							EHI_105850		XM_651552	ankyrin repeat protein, putative	2001	649	74655.6	4.8886
EHI_028980_at	0.0946218	0.289328	0.0209328	0.301805	0.565434	0.144248	1.86023	up	1.21186	up	2.14216	up	5.23633	6.13182	5.51355	6.3354							EHI_028980		XM_647552	hypothetical protein	1964	655	75952.6	5.5935
EHI_019640_at	0.0370421	0.0104192	0.0592148	0.203125	0.159698	0.214265	1.8601	down	1.94954	down	1.7423	down	7.80114	6.90576	6.83801	7.00014							EHI_019640	EHI_019640		caldesmon, putative	1826	609	71608.3	8.7809		GO:0003723
82.m00144_s_at	0.292713	0.130797	0.372014	0.532006	0.383038	0.57523	1.85889	down	2.40815	down	1.73423	down	3.58985	2.69541	2.32193	2.79556	82.t00010	N/A	82.m00144	EAL48066	XP_653452	XM_648360
EHI_054120_at	0.0307597	0.0583676	0.0188921	0.192424	0.2659	0.138881	1.85885	up	1.51709	up	2.5019	up	5.51891	6.41332	6.12021	6.84193							EHI_054120		XM_646323	hypothetical protein	1480	477	53642.9	6.9431
EHI_199110_at	0.0172337	0.0588366	0.219101	0.161148	0.267187	0.425804	1.85861	up	1.37807	down	1.19412	down	11.4735	12.3677	11.0108	11.2175							EHI_199110		XM_648202	lysozyme, putative	635	212	23561.5	9.0255		GO:0003796|GO:0009253|GO:0016998
EHI_004470_at	0.0069269	0.00706862	0.0430658	0.129719	0.141936	0.18421	1.85814	up	1.43631	up	1.54168	up	6.1999	7.09375	6.72227	6.8244							EHI_004470		XM_651636	protein kinase domain containing protein	1277	426	49147.7	9.5796		GO:0008152|GO:0016301
EHI_174670_at	0.0302097	0.0561993	0.0378126	0.191951	0.262745	0.175206	1.85717	up	1.58341	up	1.67393	up	10.18	11.0731	10.843	10.9232							EHI_174670		XM_648254	proteasome subunit beta type 1, putative	779	227	25528.7	5.7394	3.4.25.1	GO:0004298|GO:0005839|GO:0006511
36.m00200_x_at	0.126897	0.283842	0.0254868	0.342836	0.559855	0.154949	1.85544	up	1.90219	up	2.6548	up	2.32193	3.21369	3.24959	3.73053	36.t00018	N/A	36.m00200	EAL49719	XP_655105	XM_650013
EHI_134750_at	2.74981e-05	0.0261575	0.0394776	0.0330654	0.202453	0.178143	1.85515	down	1.425	down	1.81164	down	9.63014	8.7386	9.11918	8.77285							EHI_134750		XM_647033	protein tyrosine kinase domain-containing protein	3338	1113	126670	6.9505		GO:0004672|GO:0004713|GO:0005524|GO:0006468
EHI_141820_at	0.00235908	0.00658269	0.0255124	0.101855	0.141545	0.154949	1.8549	down	1.39456	down	1.49521	down	8.20112	7.30978	7.72131	7.62077							EHI_141820		XM_649555	protein kinase, putative	5876	1926	225248	7.8546		GO:0004672|GO:0004713|GO:0005515|GO:0005524|GO:0006468
EHI_144590_at	0.128233	0.718015	0.0572133	0.34456	0.859608	0.210692	1.85417	up	1.1255	up	2.41636	up	3.60566	4.49644	3.77623	4.8785							EHI_144590		XM_643673	protein kinase domain containing protein	1196	399	45996.3	8.0511		GO:0004672|GO:0005524|GO:0006468
EHI_136940_s_at	0.000959408	0.17616	0.0095741	0.088536	0.444188	0.115365	1.85415	up	1.69977	down	1.72233	down	6.50522	7.39597	5.73987	5.72086							EHI_136940		XM_643634	AIG1 family protein	872	291	33306.8	5.4083		GO:0005525|GO:0008150
3.m00592_at	0.00924142	0.75128	0.541978	0.136886	0.880552	0.699634	1.85378	down	1.04319	down	1.14953	up	9.7706	8.88013	9.7096	9.97165	3.t00055	N/A	3.m00592	EAL51928	XP_657307	XM_652215
567.m00012_x_at	0.259565	0.771797	0.409882	0.498466	0.892949	0.596952	1.85307	up	1.14425	up	1.52373	up	5.50623	6.39614	5.70063	6.11384	567.t00002	N/A	567.m00012	EAL42714	XP_648100	XM_643008
EHI_010070_at	0.0451257	0.173766	0.0283019	0.222165	0.440936	0.159089	1.85253	up	1.39645	up	2.16739	up	11.0892	11.9787	11.5709	12.2051							EHI_010070		XM_651993	Xaa-Pro dipeptidase, putative	1415	472	53934.6	6.0092		GO:0004251|GO:0006508|GO:0008233|GO:0008235
EHI_152640_at	0.0232748	0.679117	0.713079	0.177242	0.83681	0.826471	1.85149	up	1.04581	up	1.09735	up	5.79033	6.67902	5.85495	5.92435							EHI_152640		XM_651855	ser/thr protein phosphatase family protein	752	251	28782.1	9.5767		GO:0016787
EHI_127390_at	0.045841	0.237478	0.0919089	0.223168	0.511041	0.264189	1.85079	down	1.24983	down	2.24309	down	7.45511	6.56697	7.13338	6.28963							EHI_127390		XM_647218	hypothetical protein	1561	502	56563.9	6.3631
EHI_017660_at	0.0198092	0.851356	0.896271	0.166434	0.937186	0.949679	1.85026	up	1.01834	up	1.01635	up	9.53756	10.4253	9.56379	9.56096							EHI_017660	EHI_017660		hypothetical protein	311	104	11929.7	10.472
38.m00208_x_at	0.42265	0.971076	0.940657	0.622261	1	0.976591	1.85025	down	1.02677	up	1.05332	up	3.20965	2.32193	3.24777	3.2846	38.t00006	N/A	38.m00208	EAL49637	XP_655023	XM_649931
EHI_105190_at	0.0412132	0.0711003	0.0980331	0.212406	0.291055	0.273099	1.84963	up	1.49209	up	1.2245	up	4.21938	5.10662	4.79671	4.51157							EHI_105190		XM_648837	hypothetical protein	1598	488	55869.3	8.5685
HYGr-3_at	0.169603	0.169603	0.567223				1.84907	down	1.84907	down	1.29393	down	3.20873	2.32193	2.32193	2.83697
EHI_054240_at	0.0839687	0.178928	0.0737281	0.28522	0.44733	0.237204	1.84748	down	1.46493	down	1.92602	down	7.81963	6.93408	7.26881	6.87401							EHI_054240		XM_646309	DNA repair helicase, putative	3101	1034	118792	7.4778		GO:0003677|GO:0004003|GO:0005524
EHI_152440_at	0.0111662	0.0781727	0.180787	0.142396	0.302897	0.381332	1.84705	down	2.01765	down	1.31479	down	5.00251	4.11729	3.98983	4.60767							EHI_152440		XM_651875	hypothetical protein	4619	1540	166738	4.7388
EHI_122830_at	0.0313367	0.140447	0.0986938	0.192594	0.396923	0.27394	1.84694	up	1.36291	up	1.75406	up	6.16906	7.0542	6.61575	6.97976							EHI_122830		XM_649129	U3 small nucleolar RNA-associated protein 11, putative	623	208	24771.6	10.6063		GO:0006364|GO:0030529
EHI_037140_at	0.000436159	0.00348807	0.000344763	0.0790379	0.132239	0.0739817	1.84621	down	1.5896	down	2.14124	down	10.0396	9.15502	9.37093	8.94114							EHI_037140		XM_643895	receptor protein kinase, putative	3452	1151	128939	4.6333		GO:0004672|GO:0004713|GO:0005524|GO:0006468
EHI_112840_at	0.139699	0.373694	0.0290441	0.360146	0.642132	0.16074	1.84582	up	1.3902	up	2.56191	up	5.7826	6.66686	6.25789	7.13982							EHI_112840		XM_651011	Rad52/22 family double-strand break repair protein, putative	569	190	21699.4	8.4445		GO:0006281|GO:0006310
EHI_139440_at	0.0171774	0.0706207	0.0351219	0.161038	0.290273	0.169852	1.8447	down	2.0869	down	1.34915	down	7.3934	6.51001	6.33204	6.96135							EHI_139440		XM_646215	hypothetical protein, conserved	2354	785	90401.4	5.1485
EHI_017350_s_at	0.00555397	0.00439064	0.41119	0.127071	0.132239	0.596952	1.84418	down	1.87855	down	1.37903	down	3.23155	2.34857	2.32193	2.76789							EHI_017350	EHI_017350		heat shock protein, putative	2600	867	97598.2	5.5993		GO:0005515|GO:0005524|GO:0016887|GO:0019538
EHI_118780_at	0.019568	0.0188995	0.0407914	0.166318	0.188234	0.180642	1.84366	down	1.93733	down	1.49586	down	10.47	9.58747	9.51597	9.88907							EHI_118780		XM_649026	WD domain containing protein	1025	342	37537.6	7.6111
EHI_185240_at	0.00872328	0.0293277	0.431931	0.134855	0.208861	0.60523	1.84022	down	1.33927	down	1.15143	down	7.43713	6.55725	7.01569	7.23371							EHI_185240		XM_651077	long-chain-fatty-acid--CoA ligase, putative	2324	775	87191.4	8.2308
EHI_194210_at	0.215723	0.784745	0.860799	0.454203	0.898676	0.927729	1.84001	down	1.13224	down	1.09269	up	4.3955	3.51578	4.21632	4.52338							EHI_194210		XM_649624	hypothetical protein	1304	435	50794.2	7.0534		GO:0006464|GO:0006512|GO:0015031
63.m00168_at	0.0647357	0.399659	0.944502	0.255083	0.647588	0.977808	1.83909	up	1.17574	up	1.0121	up	9.73235	10.6113	9.96592	9.7497	63.t00017	N/A	63.m00168	EAL48701	XP_654087	XM_648995
177.m00103_x_at	0.00850613	0.103748	0.0150485	0.134855	0.345129	0.132451	1.83857	up	1.4859	up	1.65614	up	5.07325	5.95183	5.64458	5.80107	177.t00008	N/A	177.m00103	EAL45828	XP_651214	XM_646122
EHI_196590_at	0.0280004	0.0577444	0.0731511	0.186898	0.265223	0.236475	1.83806	up	1.51536	up	1.43803	up	10.8604	11.7386	11.4601	11.3845							EHI_196590		XM_643826	RNA recognition motif domain containing protein	1007	336	37602.3	4.5705		GO:0003676
EHI_168310_at	0.013822	0.466029	0.0382538	0.149744	0.68181	0.175977	1.83608	down	1.15761	down	1.3902	down	4.95556	4.07893	4.74441	4.48027							EHI_168310		XM_645838	myb-like DNA-binding domain containing protein	482	161	18894.3	9.9462		GO:0003677|GO:0005634
92.m00177_x_at	0.085271	0.0183784	4.8683e-06	0.287881	0.185566	0.042471	1.83596	up	1.87323	up	2.52631	up	2.32193	3.19846	3.22745	3.65896	92.t00036	N/A	92.m00177	EAL47745	XP_653131	XM_648039
EHI_051420_at	0.00919705	0.00206539	0.00506878	0.136886	0.122996	0.104471	1.83575	down	1.80972	down	1.51439	down	9.87526	8.99888	9.01948	9.27652							EHI_051420		XM_646197	hypothetical protein	2801	915	105518	7.2704
EHI_199700_at	0.023478	0.0219404	0.491338	0.177242	0.195142	0.657227	1.83493	up	1.53498	up	1.08745	down	8.44939	9.32512	9.06761	8.32845							EHI_199700		XM_649656	SMC4 protein, putative	3680	1227	143975	5.2878		GO:0005515|GO:0005524|GO:0005694|GO:0016020
EHI_174930_at	0.223466	0.882457	0.513227	0.460751	0.953736	0.676271	1.83487	up	1.07682	up	1.32591	up	4.75583	5.63151	4.8626	5.16282							EHI_174930		XM_648248	DENN domain protein	2975	992	115359	7.093
EHI_151780_at	0.0173444	0.247231	0.0173047	0.161314	0.520946	0.135621	1.8341	up	1.57205	up	4.0678	up	2.40674	3.28181	3.05938	4.43099							EHI_151780		XM_652309	hypothetical protein	1715	537	61951.1	8.4864
EHI_011540_at	0.0691427	0.0719815	0.0517497	0.26249	0.292622	0.201819	1.83379	up	1.82892	up	2.07313	up	6.99813	7.87296	7.86912	8.04994							EHI_011540		XM_648111	hypothetical protein	479	138	15743.7	9.3982
EHI_167130_at	0.0162614	0.00025719	0.000102404	0.157396	0.110421	0.058608	1.83283	down	2.23212	down	3.15159	down	9.33478	8.46071	8.17637	7.6787							EHI_167130		XM_649685	filopodin, putative	4871	1624	180430	4.9712		GO:0003779|GO:0005856
EHI_180320_at	0.0400417	0.150109	0.742632	0.210056	0.409618	0.847556	1.83197	down	1.57101	down	1.18584	down	3.19533	2.32193	2.54363	2.94942							EHI_180320		XM_648738	tyrosine kinase, putative	4466	1466	165785	5.3933		GO:0004672|GO:0004713|GO:0005524|GO:0006468
EHI_000780_at	0.0490052	0.0800653	0.261629	0.229663	0.306122	0.467333	1.83109	down	1.53251	down	1.20226	down	6.30024	5.42754	5.68435	6.03449							EHI_000780		XM_648086	chromodomain-helicase-DNA-binding protein, putative	4925	1642	190533	5.7445		GO:0000785|GO:0003677|GO:0003682|GO:0004386|GO:0005524|GO:0005634|GO:0006333
EHI_089000_s_at	0.311709	0.180664	0.486863	0.551592	0.448972	0.653884	1.83107	down	2.12099	down	1.28092	down	5.27568	4.40299	4.19094	4.9185							EHI_089000	EHI_089000		hypothetical protein	1385	462	53798.2	5.0198
EHI_043000_at	0.277418	0.840259	0.386002	0.516914	0.930846	0.588412	1.83032	up	1.09768	down	1.82549	up	4.28041	5.1525	4.14596	5.1487							EHI_043000		XM_647532	heat shock protein 70, putative	1571	524	58658.8	6.5442
83.m00190_x_at	0.0206722	0.0111601	0.0101471	0.167919	0.161704	0.117877	1.83019	up	2.18998	up	3.1005	up	6.9598	7.83179	8.09071	8.5923	83.t00034	N/A	83.m00190	EAL48056	XP_653444	XM_648352
EHI_037440_s_at	0.0728006	0.282597	0.0715664	0.267767	0.558812	0.234276	1.82999	up	1.28566	up	1.85256	up	6.98531	7.85714	7.34782	7.87482							EHI_037440	EHI_037440		hypothetical protein	416	139	16007.8	7.7965
132.m00089_s_at	0.0457996	0.603313	0.699651	0.223098	0.787026	0.81743	1.82926	down	1.08082	down	1.06095	down	5.71265	4.84139	5.60053	5.6273	132.t00001	N/A	132.m00089	EAL46712	XP_652098	XM_647006
EHI_030750_s_at	0.0250596	0.0372438	0.0139029	0.180596	0.226629	0.128828	1.82866	down	1.56437	down	2.03193	down	10.7193	9.84849	10.0737	9.69642							EHI_030750		XM_643411	hypothetical protein	3461	1154	131117	6.4285
EHI_039330_at	0.0537555	0.0273608	0.019895	0.236832	0.204889	0.141109	1.82775	down	1.44571	down	1.32056	down	10.1866	9.3165	9.65479	9.78541							EHI_039330		XM_648669	hypothetical protein, conserved	1760	587	66721.1	5.0427
EHI_186810_at	0.011343	0.00892686	0.0947304	0.142396	0.155135	0.267799	1.82699	down	2.24516	down	1.73048	down	6.95637	6.0869	5.78955	6.1652							EHI_186810		XM_651348	major facilitator superfamily protein	1310	394	44635.5	8.9638
EHI_095840_s_at	0.0387208	0.0228729	0.0168967	0.20745	0.196567	0.135591	1.82633	up	1.44761	up	1.75901	up	8.27568	9.14463	8.80936	9.09044							EHI_095840		XM_649802	DNA-damage inducible protein, putative	722	241	27284.7	5.9801		GO:0004190|GO:0006508
EHI_078270_at	0.00997037	0.125354	0.113378	0.139842	0.374774	0.297491	1.82512	down	1.2697	down	1.25765	down	7.49638	6.62839	7.15189	7.16565							EHI_078270		XM_646891	hypothetical protein	2315	772	86366	7.0797
EHI_179340_x_at	0.0018582	0.0672894	0.0197654	0.0993816	0.283728	0.140814	1.82475	down	1.66686	down	1.50599	down	6.34007	5.47238	5.60294	5.74936							EHI_179340		XM_645901	HMG box protein	1154	385	45464	10.1791		GO:0003677|GO:0006355
EHI_037160_at	0.000649266	0.117813	0.0151543	0.0833786	0.363169	0.132451	1.82415	down	1.07167	down	1.16444	down	9.67994	8.81272	9.58008	9.4603							EHI_037160		XM_643897	hypothetical protein	401	134	15431.5	8.2603
EHI_116830_s_at	0.00205056	0.000529518	0.00331363	0.101855	0.110421	0.101725	1.82391	down	1.80006	down	1.93291	down	11.2177	10.3507	10.3697	10.2669							EHI_116830	EHI_116830		D-phosphoglycerate dehydrogenase	668	223	24934.3	8.5575	1.1.1.95	GO:0004617|GO:0006564|GO:0008152|GO:0016616
EHI_074520_s_at	0.42265	0.353764	0.686181	0.622261	0.62525	0.807024	1.823	down	2.08535	up	1.36546	down	3.18824	2.32193	4.24853	2.73886							EHI_074520		XM_645865	hypothetical protein	1100	367	41172.4	9.4018
EHI_195770_x_at	0.257313	0.55703	0.109566	0.495541	0.753299	0.291863	1.82293	up	1.44785	up	2.40824	up	2.56179	3.42805	3.0957	3.82977							EHI_195770	EHI_195770		hypothetical protein	746	221	25678.2	6.6635
EHI_175060_at	0.0219068	0.0983076	0.0815224	0.171712	0.336904	0.249004	1.82293	up	1.46097	up	1.48233	up	6.61712	7.48338	7.16404	7.18499							EHI_175060		XM_644803	hypothetical protein	770	257	29487.8	4.6329
EHI_004600_at	0.0380844	0.505502	0.891696	0.206365	0.714471	0.94706	1.8225	down	1.10689	up	1.01902	down	10.392	9.52607	10.5385	10.3648							EHI_004600		XM_651704	hydroxylamine reductase, putative	1619	540	60322.8	6.6328		GO:0005737|GO:0006118|GO:0016491
182.m00151_x_at	0.0422745	0.042669	0.01253	0.214609	0.239694	0.125129	1.82211	up	1.94506	up	3.43161	up	5.76839	6.634	6.72821	7.54728	182.t00028	N/A	182.m00151	EAL45742	XP_651129	XM_646037
165.m00058_x_at	0.472716	0.781462	0.0526503	0.662311	0.896811	0.203377	1.82086	down	1.36649	up	4.43846	up	4.05128	3.18666	4.50176	6.20134	165.t00005	N/A	165.m00058	EAL46061	XP_651449	XM_646357
EHI_146140_s_at	0.00565904	0.179562	0.111979	0.127071	0.447827	0.295557	1.82054	down	1.10346	down	1.12404	down	10.9556	10.0912	10.8136	10.7869							EHI_146140	EHI_146140		Calponin homology domain protein, putative	914	305	32639.2	6.3008		GO:0004725
151.m00095_s_at	0.0946005	0.213756	0.651542	0.301805	0.486769	0.781958	1.81998	down	1.44258	down	1.09436	up	6.94698	6.08306	6.41833	7.07707	151.t00007	N/A	151.m00095	EAL46317	XP_651703	XM_646611
EHI_029730_s_at	0.0467349	0.264776	0.0520933	0.225382	0.542104	0.202253	1.81771	down	1.08376	down	1.48418	up	5.76889	4.90677	5.65285	6.33856							EHI_029730		XM_649444	hypothetical protein	2504	835	98229	5.2051
15.m00324_s_at	0.0471886	0.0214378	0.143117	0.226817	0.193385	0.336266	1.81756	down	2.11324	down	2.60011	down	4.77545	3.91344	3.69599	3.39687	15.t00033	N/A	15.m00324	EAL50849	XP_656231	XM_651139
694.m00015_x_at	0.151892	0.434418	0.287869	0.377845	0.657174	0.494072	1.81674	up	1.27267	up	1.4367	up	6.00444	6.8658	6.3523	6.52721	694.t00001	N/A	694.m00015	EAL42577	XP_647963	XM_642871
EHI_035240_x_at	0.278696	0.636964	0.22815	0.517763	0.808436	0.434771	1.81655	up	1.27702	up	1.85861	up	4.48914	5.35034	4.84192	5.38336							EHI_035240		XM_651074	hypothetical protein	831	233	27087.8	8.473
EHI_199660_at	0.00968324	0.0142362	0.0238695	0.138259	0.173138	0.151776	1.81629	up	1.53219	up	1.40411	up	11.6592	12.5202	12.2748	12.1489							EHI_199660		XM_649652	hypothetical protein	581	194	21743.3	9.4566
EHI_134360_s_at	0.0759138	0.752452	0.847983	0.273462	0.880753	0.918982	1.81625	down	1.07197	down	1.04488	up	8.10143	7.24047	8.00116	8.16476							EHI_134360	EHI_134360		ribonuclease H2 subunit A, putative	1131	355	38480.6	4.8849		GO:0003723|GO:0004523
EHI_004350_at	0.0116619	0.000886001	0.00392771	0.143864	0.110421	0.104277	1.81544	down	1.92557	down	2.23745	down	7.61814	6.75783	6.67286	6.45629							EHI_004350		XM_647164	hypothetical protein	1664	555	63439.4	4.8699
EHI_030440_s_at	0.0262593	0.0587517	0.0243546	0.182585	0.267092	0.152966	1.8152	up	1.47711	up	1.7755	up	5.36543	6.22556	5.92821	6.19365							EHI_030440		XM_644722	hypothetical protein	1361	454	53745.7	9.2184
EHI_047000-108990_x_at	0.0487974	0.207754	0.430525	0.229245	0.480028	0.603746	1.81507	up	1.18599	down	1.5671	up	2.69212	3.55214	2.44602	3.34021
EHI_163360_s_at	0.0749492	0.42265	0.42265	0.272231	0.647588	0.596952	1.81498	up	1.05866	up	1.06463	up	2.32193	3.18188	2.40417	2.41228							EHI_163360		XM_646511	hypothetical protein	736	221	24887.5	9.715
EHI_159710_at	0.000313331	0.0384235	0.0141906	0.0790379	0.230066	0.129211	1.81441	down	1.09889	down	1.20947	down	7.70754	6.84804	7.57149	7.43316							EHI_159710		XM_645157	alanine aminotransferase, putative	1454	485	54899.5	8.606		GO:0004021|GO:0009058|GO:0016769
291.m00048_x_at	0.250123	0.364048	0.027335	0.488423	0.633082	0.157278	1.81372	down	1.26729	down	1.39905	up	4.59965	3.7407	4.25791	5.08411	291.t00009	N/A	291.m00048	EAL44159	XP_649545	XM_644453
EHI_167690_at	0.102827	0.363688	0.0537903	0.31344	0.632917	0.205099	1.81295	up	1.2825	up	1.85237	up	4.12763	4.98597	4.48659	5.01701							EHI_167690		XM_650466	hypothetical protein	611	204	23495.2	10.2606
EHI_001290_s_at	0.0371164	0.0579583	0.1806	0.203266	0.265422	0.381068	1.81267	up	1.56452	up	1.2728	up	4.0173	4.87541	4.66302	4.3653							EHI_001290	EHI_001290		P-glycoprotein-2, putative	1119	323	35929.4	5.0081		GO:0005524|GO:0006810|GO:0008559|GO:0016021|GO:0016887|GO:0042626
EHI_074150_at	7.40725e-05	0.00559476	0.12594	0.0575628	0.137103	0.313378	1.81231	down	1.10675	down	1.14984	down	10.1791	9.32132	10.0328	9.97771							EHI_074150		XM_648464	hypothetical protein	5732	1887	221495	5.1231		GO:0005096|GO:0005622|GO:0051056
82.m00157_s_at	0.098521	0.512748	0.463744	0.307402	0.719629	0.632333	1.81205	down	1.38959	down	1.52547	down	3.6019	2.74428	3.12724	2.99264	82.t00023	N/A	82.m00157	EAL48079	XP_653466	XM_648374
EHI_000430_at	0.0665567	0.564284	0.147054	0.258711	0.758406	0.341564	1.81168	up	1.11461	up	1.54993	up	6.33428	7.19161	6.49083	6.96649							EHI_000430		XM_647659	Rap/Ran GTPase-activating protein, putative	1712	571	65054.2	8.5982		GO:0005096|GO:0005622|GO:0051056
34.m00250_s_at	0.208963	0.332434	0.197697	0.447142	0.605181	0.402498	1.81123	down	1.51871	down	1.81045	down	10.3206	9.4636	9.71772	9.46422	34.t00029	N/A	34.m00250	EAL49789	XP_655175	XM_650083
480.m00024_x_at	0.00326535	0.000687688	0.00011112	0.109391	0.110421	0.058608	1.81114	up	2.58068	up	2.73045	up	7.72531	8.58221	9.09307	9.17445	480.t00001	N/A	480.m00024	EAL42939	XP_648325	XM_643233
EHI_088070_at	0.0399363	0.0130728	0.0539452	0.209867	0.168211	0.205323	1.81024	down	1.86206	down	1.13503	down	7.48691	6.63072	6.59001	7.30418							EHI_088070		XM_650321	ribosomal RNA methyltransferase, putative	2489	830	95871.5	5.7148
EHI_174960_s_at	0.00103934	0.165437	0.00321418	0.088536	0.4307	0.101725	1.80997	up	1.52544	up	1.80773	up	8.02367	8.87963	8.6329	8.87784							EHI_174960		XM_648245	60S ribosomal protein L24, putative	539	180	21648.5	11.1095		GO:0003735|GO:0005622|GO:0005840|GO:0006412
EHI_193520_s_at	0.00645568	0.00645568	0.00645568	0.129108	0.141545	0.10742	1.80952	down	1.80952	down	1.80952	down	3.17753	2.32193	2.32193	2.32193							EHI_193520		XM_646961	regulator of nonsense transcripts, putative	2795	932	107867	8.6
EHI_038340_s_at	0.00924183	0.0128505	0.0971406	0.136886	0.167701	0.272318	1.80915	down	1.6437	down	1.28504	down	7.88694	7.03163	7.16999	7.52512							EHI_038340		XM_643427	hypothetical protein	405	119	13960.7	4.3351
EHI_127290_at	0.0186268	0.12389	0.0661423	0.165572	0.371798	0.224523	1.80859	up	1.24169	up	1.43901	up	5.66221	6.51707	5.97452	6.18729							EHI_127290		XM_647070	casein kinase II alpha subunit, putative	917	306	35790.6	8.6774		GO:0004672|GO:0005524|GO:0006468
EHI_065700_at	0.111954	0.343416	0.15857	0.323839	0.615981	0.354345	1.80858	down	1.29887	down	1.6569	down	8.09749	7.24263	7.72023	7.369							EHI_065700		XM_648554	hypothetical protein	8984	2972	337768	5.8283
EHI_019590_s_at	0.411636	0.936331	0.713712	0.622261	0.98535	0.826553	1.80834	down	1.05495	up	1.27607	up	3.45719	2.60252	3.53436	3.80889							EHI_019590	EHI_019590		hypothetical protein	689	230	27398.9	8.7775
EHI_184800_at	0.025153	0.494733	0.0559797	0.18074	0.707255	0.209187	1.80804	up	1.05919	up	1.55195	down	8.49021	9.34464	8.57317	7.85613							EHI_184800		XM_642899	hypothetical protein	977	326	37508.9	8.9042
EHI_169080_at	0.0478852	0.132927	0.0788767	0.228529	0.386293	0.244621	1.80788	down	1.40338	down	1.39521	down	8.03703	7.18273	7.54813	7.55655							EHI_169080		XM_646117	hypothetical protein	1874	606	70592.2	9.0234
EHI_048840_at	0.0127413	0.053992	0.0854855	0.14568	0.258717	0.255403	1.80737	up	1.40923	up	1.6978	up	5.11542	5.96932	5.61033	5.87909							EHI_048840	EHI_048840		hypothetical protein, conserved domain containing	653	218	25421.1	7.8857		GO:0008150|GO:0008270
EHI_151990_at	0.0232321	0.0255633	0.0185782	0.177242	0.200733	0.138408	1.80694	down	1.76352	down	1.95192	down	9.09197	8.23843	8.27351	8.12708							EHI_151990		XM_652289	RNA-binding protein, putative	905	302	35177.7	6.8099		GO:0003676|GO:0008270
EHI_152720_at	0.092727	0.0612086	0.584108	0.299731	0.272719	0.731939	1.80646	down	1.87314	down	1.16001	down	5.56739	4.71423	4.66193	5.35326							EHI_152720		XM_650592	small-conductance mechanosensitive ion channel, putative	1661	554	64947.5	7.6854
EHI_191400_x_at	0.0326512	0.0545999	0.00585243	0.194922	0.261003	0.107289	1.80638	up	2.20378	up	3.42616	up	2.43438	3.28749	3.57436	4.21098							EHI_191400	EHI_191400		hypothetical protein	614	205	23633.4	4.0067
EHI_141790_s_at	0.146924	0.691472	0.641678	0.370987	0.844076	0.775438	1.80499	down	1.20056	down	1.26942	down	4.99937	4.14738	4.73566	4.6552							EHI_141790	EHI_141790		hypothetical protein	918	227	26303.9	6.0331
EHI_019860_at	0.0394435	0.127106	0.418276	0.208499	0.376978	0.596952	1.8045	up	1.38207	up	1.13866	up	7.11743	7.96903	7.58426	7.30477							EHI_019860		XM_642929	hypothetical protein	380	127	14435.6	4.7287
EHI_180420_at	0.0774649	0.388497	0.80651	0.275887	0.647588	0.891535	1.8041	down	1.20666	down	1.03171	down	6.78062	5.92934	6.5096	6.73559							EHI_180420		XM_648719	hypothetical protein, conserved	1664	555	65286.2	4.6491
EHI_166690_at	0.229909	0.116174	0.975797	0.467973	0.360421	0.997873	1.80349	down	1.97498	down	1.00096	down	3.67061	2.81982	2.68877	3.66922							EHI_166690	EHI_166690		hypothetical protein	974	325	33591.4	10.0707
EHI_074110_at	0.0310779	0.00890024	0.0176708	0.192424	0.154981	0.136133	1.80314	down	1.78593	down	1.65131	down	9.0769	8.2264	8.24023	8.3533							EHI_074110		XM_648460	oxysterol-binding protein, putative	1472	491	56893.4	5.305		GO:0008150
EHI_006560_s_at	0.0263881	0.0324211	0.183549	0.182706	0.216366	0.385294	1.80286	down	1.77909	down	1.23106	down	8.84472	7.99443	8.01358	8.54481							EHI_006560	EHI_006560		78 kD aglucose-regulated protein homolog precursor, putative	887	296	31911.8	9.0776
27.m00269_s_at	0.00992763	0.0611377	0.0981825	0.139619	0.272682	0.273209	1.80237	down	1.15426	up	1.28249	up	7.28133	6.43143	7.48829	7.64027	27.t00055	N/A	27.m00269	EAL50166	XP_655554	XM_650462
EHI_092150_at	0.315873	0.403545	0.153374	0.555243	0.647588	0.348629	1.80147	up	1.55983	up	2.59555	up	4.64461	5.49378	5.28599	6.02065							EHI_092150		XM_649475	hypothetical protein	881	294	33885.6	8.6942
EHI_097050_s_at	0.0189106	0.042174	0.0194717	0.165805	0.238294	0.140556	1.80058	up	1.35368	up	1.5817	up	9.32751	10.176	9.7644	9.98898							EHI_097050			hypothetical protein	578	193	22409.2	5.5923
EHI_142270_at	0.148647	0.0832853	0.429517	0.373691	0.311169	0.602913	1.80056	down	1.7741	down	1.1857	down	7.26505	6.4166	6.43797	7.01931							EHI_142270		XM_648119	hypothetical protein	1718	573	66409.1	4.9669
EHI_148570_at	0.132784	0.00583157	0.0553755	0.351992	0.139626	0.207694	1.79894	down	1.79218	down	2.40133	down	6.07948	5.23233	5.23777	4.81565							EHI_148570		XM_652390	hypothetical protein	1810	588	68300.5	6.6999
EHI_155290_s_at	0.000403237	0.00138853	0.00105491	0.0790379	0.120737	0.0911189	1.79882	down	2.08738	down	2.50495	down	8.78186	7.93481	7.72016	7.45707							EHI_155290		XM_643273	actinin-like protein, putative	1502	501	58243.7	4.8443
998.m00007_s_at	0.12358	0.621392	0.138567	0.338179	0.79909	0.329749	1.79819	up	1.16223	up	1.69123	up	5.46031	6.30686	5.67721	6.21838	998.t00001	N/A	998.m00007	EAL42456	XP_647842	XM_642750
EHI_011530_at	0.00297389	0.00222719	0.00416448	0.106891	0.123252	0.104277	1.79801	up	1.62395	up	1.52411	up	9.19738	10.0438	9.89688	9.80534							EHI_011530		XM_648110	ubiquitin-protein ligase, putative	1985	662	76352.8	5.7434		GO:0004842|GO:0005622|GO:0006464|GO:0006512
EHI_060210_s_at	0.0332838	0.0533389	0.302639	0.195399	0.257911	0.510385	1.79784	down	1.56878	down	1.24631	down	4.43731	3.59104	3.78767	4.11965							EHI_060210	EHI_060210		hypothetical protein	797	266	30333.9	5.052
EHI_053100_at	0.0653777	0.129119	0.0411789	0.256455	0.380038	0.18077	1.7975	up	1.71941	up	2.69237	up	5.84275	6.68874	6.62467	7.27163							EHI_053100		XM_652038	hypothetical protein	2684	895	102535	8.8561
29.m00198_x_at	0.400257	0.49244	0.170522	0.622261	0.705426	0.368408	1.79733	up	1.41832	up	2.26403	up	2.80154	3.64739	3.30572	3.98043	29.t00007	N/A	29.m00198	EAL50052	XP_655438	XM_650346
59.m00162_x_at	0.237612	0.268185	0.062969	0.477073	0.544995	0.218937	1.79729	up	1.65907	up	2.59312	up	7.54839	8.39421	8.27876	8.92308	59.t00003	N/A	59.m00162	EAL48864	XP_654250	XM_649158
EHI_186020_at	0.0386793	0.364514	0.0859856	0.20745	0.633344	0.25637	1.79722	down	1.11603	down	1.34099	down	9.49196	8.64619	9.33358	9.06865							EHI_186020		XM_647255	DNA-directed RNA polymerase subunit, putative	3320	1107	125043	8.2042	2.7.7.6	GO:0003677|GO:0003899|GO:0006350
EHI_188060_at	0.0201843	0.134864	0.0303845	0.166434	0.389586	0.161971	1.79696	up	1.26733	up	1.51602	up	6.42274	7.2683	6.76453	7.02303							EHI_188060		XM_648580	hypothetical protein	1313	438	50483.1	8.7402
EHI_129940_at	0.0511681	0.01833	0.0132719	0.233468	0.185566	0.127223	1.79582	up	2.48436	up	2.90344	up	7.63579	8.48043	8.94866	9.17355							EHI_129940		XM_646728	hypothetical protein	419	140	16543.2	9.0562
EHI_064560_at	0.487171	0.600599	0.645597	0.672578	0.785669	0.777927	1.79482	up	1.47422	up	1.43096	up	3.23793	4.08176	3.79788	3.75491							EHI_064560		XM_648934	hypothetical protein	1334	445	50321.1	6.9005
EHI_104890_s_at	0.0154787	0.721281	0.605307	0.155406	0.861279	0.747445	1.79433	down	1.05727	down	1.21185	up	4.62796	3.78452	4.54762	4.90517							EHI_104890	EHI_104890		hypothetical protein, conserved	713	238	27072.6	5.2963
EHI_007620_x_at	0.0322271	0.0123791	0.0172311	0.194298	0.166263	0.135591	1.79371	down	1.97673	down	1.92709	down	12.6354	11.7924	11.6523	11.689							EHI_007620	EHI_007620		hypothetical protein, conserved	893	298	36018.5	2.0367
EHI_000420_at	0.00625696	0.0121073	0.00044979	0.128515	0.166076	0.0757083	1.79337	up	1.34687	up	2.51925	up	3.75705	4.59972	4.18666	5.09004							EHI_000420		XM_647660	hypothetical protein	680	227	26045	10.314
EHI_200960_at	0.160351	0.145274	0.275365	0.389117	0.403993	0.480849	1.79208	down	1.89814	down	1.58528	down	6.62603	5.78439	5.70144	5.96129							EHI_200960		XM_643237	TLD domain containing protein	1928	602	67894	7.5366		GO:0003674|GO:0008150
EHI_006980_s_at	0.0215128	0.139891	0.0354481	0.17081	0.39599	0.170343	1.79177	down	1.22637	down	1.5563	down	13.2096	12.3683	12.9152	12.5715							EHI_006980		XM_649355	hypothetical protein	3305	1102	119513	5.6318
EHI_029930_at	0.263568	0.00343638	0.724925	0.503034	0.132239	0.835472	1.79147	up	4.66366	up	1.04608	down	3.64882	4.48996	5.87028	3.58383							EHI_029930	EHI_029930		hypothetical protein	407	136	16425.8	4.429
EHI_023490_at	0.021256	0.0596948	0.093191	0.170126	0.269553	0.265786	1.79125	down	1.31024	down	1.27491	down	9.28654	8.44557	8.89671	8.93615							EHI_023490		XM_650530	hypothetical protein, conserved	1745	582	68148.9	4.8788
EHI_111080_at	0.0127455	0.612933	0.150257	0.14568	0.792886	0.344874	1.79095	down	1.04035	up	1.34241	down	8.95485	8.11412	9.01192	8.53002							EHI_111080		XM_649262	hsp70 family protein	1853	618	70707.9	4.9839
EHI_162550_at	0.126455	0.0836391	0.035975	0.341864	0.311382	0.171283	1.79004	up	1.87903	up	2.71642	up	6.55969	7.39968	7.46967	8.00139							EHI_162550		XM_646655	vesicular integral membrane protein VIP36, putative	1232	411	47002.8	7.5274		GO:0005529|GO:0016020
EHI_180650_at	0.279782	1	0.42265	0.518646	1	0.596952	1.78963	up	1	down	1.54244	up	2.32193	3.16159	2.32193	2.94714							EHI_180650		XM_643214	cysteine protease, putative	1020	340	37699.2	5.1385		GO:0006508|GO:0008234
EHI_169260_at	0.0153324	0.0238648	0.0231721	0.155406	0.197156	0.149587	1.78962	down	1.66668	down	1.89346	down	8.35451	7.51485	7.61753	7.43348							EHI_169260		XM_646108	hypothetical protein, conserved	1574	525	57600.1	7.1238
EHI_188910_at	0.0310115	0.0577837	0.0303626	0.192424	0.265223	0.161971	1.78887	down	1.65279	down	1.81856	down	9.08001	8.24096	8.35511	8.21722							EHI_188910		XM_651574	hypothetical protein, conserved	6335	2112	238857	6.5318
EHI_111330_s_at	0.230339	0.265319	0.695698	0.468315	0.542686	0.813902	1.78847	down	1.7491	down	1.0482	down	5.49104	4.65231	4.68443	5.42313							EHI_111330	EHI_111330		hypothetical protein	410	137	15473.8	4.9507
EHI_180350_at	0.00635297	0.00653894	0.00120832	0.129108	0.141545	0.0913845	1.78826	down	1.85271	down	2.05656	down	9.93526	9.09671	9.04562	8.89503							EHI_180350		XM_648741	26S protease regulatory subunit, putative	1232	411	46304.3	6.447		GO:0005524|GO:0006508|GO:0016887
EHI_091350_s_at	0.10685	0.839813	0.107501	0.318339	0.930708	0.289011	1.78797	up	1.05748	up	1.75818	down	3.13601	3.97433	3.21664	2.32193							EHI_091350	EHI_091350		hypothetical protein	583	173	18881	4.4175
EHI_183230_at	0.195278	0.156432	0.933348	0.429879	0.419396	0.972823	1.78735	down	1.78915	up	1.02729	up	8.07401	7.23619	8.91329	8.11286							EHI_183230		XM_650372	hypothetical protein	839	280	33155.9	6.6376
EHI_091100_at	0.00761888	0.0208545	0.020288	0.13176	0.192346	0.142128	1.78569	down	1.78497	down	2.46339	down	7.87692	7.04044	7.04102	6.57628							EHI_091100		XM_645473	TPR repeat protein	2795	932	107204	6.8167
EHI_049790_at	0.00810059	0.00189248	0.0153685	0.134619	0.122996	0.132833	1.78563	down	1.88724	down	1.75443	down	6.95389	6.11746	6.03761	6.14289							EHI_049790		XM_652091	bromodomain-containing protein	1457	486	56807.3	9.324		GO:0008150|GO:0042393
EHI_159560_s_at	0.21896	0.374465	0.122749	0.457207	0.642698	0.309338	1.78474	up	1.53117	up	2.2714	up	4.32297	5.15869	4.93761	5.50655							EHI_159560		XM_648166	cyclin C, putative	767	256	29649.3	7.4217
EHI_016010_s_at	0.00230064	0.000691513	0.00145355	0.101855	0.110421	0.0929086	1.78265	down	1.29601	down	1.78796	down	10.5689	9.7349	10.1948	9.73061							EHI_016010	EHI_016010		66 kDa stress protein, putative	665	222	24695	8.1395
EHI_016000_at	0.00160558	0.503055	0.077192	0.0977795	0.712675	0.242587	1.78257	up	1.06159	up	1.62505	up	6.92283	7.75679	7.00906	7.62332							EHI_016000		XM_650991	hypothetical protein, conserved domain containing	2036	679	78802	6.5683		GO:0003674|GO:0008150
EHI_125650_at	0.00405269	0.00211606	0.00109957	0.116625	0.122996	0.0913845	1.78242	down	1.84527	down	2.43192	down	11.8194	10.9856	10.9356	10.5373							EHI_125650		XM_651422	PIWI, putative	2813	938	109705	8.7517
EHI_077240_s_at	0.169857	0.201287	0.653131	0.399308	0.473215	0.782642	1.78082	up	1.68655	up	1.22364	up	5.31705	6.14959	6.07112	5.60822							EHI_077240		XM_649843	transcription initiation factor TFIID family protein	698	217	24184.1	10.1863		GO:0003700|GO:0008134
EHI_026200_at	0.150115	0.171344	0.249237	0.375783	0.438487	0.455265	1.78051	up	1.83876	up	1.64489	up	3.75041	4.5827	4.62914	4.4684							EHI_026200		XM_645082	hypothetical protein	1475	492	58054.6	4.855
230.m00081_s_at	0.185358	0.222353	0.409709	0.418171	0.497005	0.596952	1.77991	down	1.45084	down	1.36989	up	4.6779	3.84609	4.14101	5.13196	230.t00013	N/A	230.m00081	EAL44895	XP_650281	XM_645189
EHI_154700_x_at	0.00101969	0.812737	0.00271179	0.088536	0.91662	0.101725	1.77859	up	1.06078	down	1.40395	up	4.30865	5.13939	4.22353	4.79814							EHI_154700		XM_643520	hypothetical protein	347	116	13887.6	4.2542
EHI_009950_at	0.00937792	0.14728	0.0145339	0.137501	0.406476	0.13119	1.77855	up	1.16468	up	2.14189	up	8.20518	9.03588	8.42511	9.30406							EHI_009950		XM_652024	putative XPA-binding protein 1	1073	358	40541.6	4.2552		GO:0000166
EHI_128130_at	0.0104489	0.187271	0.0127527	0.14066	0.455155	0.125569	1.77847	up	1.30112	up	2.28914	up	5.31308	6.14371	5.69284	6.50788							EHI_128130		XM_649671	hypothetical protein	1637	546	62945.7	6.946
35.m00232_at	0.0461011	0.201435	0.088001	0.22381	0.473215	0.259015	1.77696	up	1.27784	up	1.58211	up	6.44684	7.27625	6.80054	7.10869	35.t00021	N/A	35.m00232	EAL49753	XP_655139	XM_650047
EHI_080200_x_at	0.00396124	0.000811034	0.00483866	0.116625	0.110421	0.104471	1.77695	up	2.33916	up	1.85477	up	8.94829	9.7777	10.1743	9.83953							EHI_080200	EHI_080200		surface antigen ariel1, putative	695	232	25336.2	3.9443
EHI_058510_at	0.0132777	0.401245	0.0042776	0.147532	0.647588	0.104277	1.77678	down	1.02759	up	1.45077	down	9.37919	8.54993	9.41846	8.84237							EHI_058510		XM_645196	hypothetical protein	1172	391	44998.8	8.0633
EHI_050560_at	0.14806	0.380343	0.453842	0.373316	0.647588	0.623428	1.77502	up	1.23299	up	1.25206	up	4.21711	5.04494	4.51927	4.54141							EHI_050560		XM_651511	hypothetical protein	575	192	22424.5	8.4439
EHI_196930_at	0.0181942	0.046767	0.0313219	0.164824	0.247913	0.163005	1.77466	down	1.48772	down	1.6459	down	9.27926	8.45172	8.70615	8.56038							EHI_196930		XM_648069	hypothetical protein	2300	767	87853.6	6.845
EHI_198680_at	0.0230202	0.0807626	0.0128556	0.176475	0.30711	0.126014	1.77378	up	1.33411	up	2.11048	up	10.8478	11.6746	11.2637	11.9254							EHI_198680		XM_650092	hypothetical protein	725	242	27792.4	10.4804
582.m00024_x_at	0.251347	0.131861	0.0293961	0.489627	0.385215	0.161121	1.77188	up	2.11629	up	4.54115	up	3.53195	4.35723	4.61349	5.71501	582.t00002	N/A	582.m00024	EAL42689	XP_648075	XM_642983
EHI_000450_at	0.26859	0.396785	0.295239	0.507811	0.647588	0.502176	1.77173	down	1.26929	down	1.31131	down	4.95741	4.13225	4.61339	4.5664							EHI_000450		XM_647674	pumilio family RNA-binding protein	1373	439	51123.5	6.1496		GO:0003723|GO:0005096|GO:0005622|GO:0008152|GO:0051056
EHI_077520_s_at	0.403917	0.596158	0.0589519	0.622261	0.782441	0.213756	1.77088	down	1.31073	down	3.03536	up	4.26494	3.44048	3.87457	5.86681							EHI_077520		XM_644455	hypothetical protein	980	327	37055.8	4.4194
EHI_117620_at	0.0675253	0.137569	0.152461	0.260544	0.393185	0.347938	1.77036	up	1.42586	up	1.46749	up	5.45989	6.28393	5.97172	6.01324							EHI_117620		XM_646492	WD repeat protein	974	286	31337.4	6.3908
80.m00148_x_at	0.148159	0.420044	0.0361362	0.373458	0.647588	0.171612	1.76963	up	2.27629	down	3.59026	up	4.64777	5.47122	3.46109	6.49186	80.t00017	N/A	80.m00148	EAL48146	XP_653532	XM_648440
EHI_141920_at	0.0160224	0.0201175	0.00892072	0.156501	0.190915	0.11319	1.76962	down	1.22723	down	1.57616	down	8.88893	8.06548	8.59351	8.23251							EHI_141920		XM_649545	hypothetical protein	1469	490	55973.6	5.6108
245.m00046_x_at	0.140858	0.42265	0.812444	0.361977	0.647588	0.895485	1.7689	up	1.16831	down	1.07803	up	2.54635	3.3692	2.32193	2.65475	245.t00010	N/A	245.m00046	EAL44727	XP_650113	XM_645021
EHI_062740_at	0.244737	0.165535	0.12014	0.482942	0.430824	0.306373	1.76877	up	1.69218	up	2.27937	up	2.82606	3.64881	3.58495	4.01469							EHI_062740		XM_645458	hypothetical protein	1361	454	53359.4	8.6316
EHI_036860_at	0.0225647	0.383487	0.0396333	0.174694	0.647588	0.17847	1.76815	down	1.8106	down	1.14304	down	5.21823	4.39599	4.36176	5.02535							EHI_036860		XM_644542	hypothetical protein	1145	382	44285.6	6.5168
EHI_021780_s_at	0.0422067	0.057854	0.132163	0.214552	0.265223	0.321114	1.76782	down	1.60137	down	1.36243	down	9.78555	8.96357	9.10624	9.33936							EHI_021780	EHI_021780		heat shock protein 70, putative	965	322	36867.1	4.9427
91.m00186_s_at	0.539141	0.619764	0.624015	0.708999	0.798055	0.761565	1.76711	down	1.15378	down	1.22109	down	5.28118	4.45979	5.07481	4.993	91.t00019	N/A	91.m00186	EAL47813	XP_653199	XM_648107
EHI_005010_at	0.0126643	0.0570617	0.0139106	0.14568	0.264791	0.128828	1.76671	up	1.273	up	1.74264	up	9.51678	10.3378	9.86501	10.3181							EHI_005010		XM_647770	Rab family GTPase	917	212	23831.8	4.4948		GO:0005525|GO:0005622|GO:0007264
EHI_014280_at	0.0025268	0.0770532	0.179922	0.104473	0.301059	0.380243	1.76668	down	1.11219	up	1.05718	up	9.87168	9.05064	10.0251	9.9519							EHI_014280		XM_649953	hypothetical protein	941	314	36306.5	9.2478
70.m00173_s_at	0.0299502	0.0516736	0.0303637	0.191278	0.254802	0.161971	1.76659	up	1.51895	down	1.79216	down	9.19601	10.017	8.59293	8.35431	70.t00027	N/A	70.m00173	EAL48453	XP_653839	XM_648747
EHI_177660_at	0.0261394	0.019422	0.00647722	0.182585	0.188893	0.10742	1.76579	down	2.34784	down	3.24134	down	8.5683	7.74799	7.33696	6.87171							EHI_177660		XM_650844	isoleucyl-tRNA synthetase, putative	3170	1057	122773	6.9972	6.1.1.5	GO:0004812|GO:0004822|GO:0005524|GO:0006418
EHI_050830_at	0.0478309	0.18342	0.0284924	0.228395	0.450875	0.159373	1.76575	up	1.38764	up	1.85643	up	4.46852	5.2888	4.94115	5.36105							EHI_050830		XM_651537	DNA-directed RNA polymerase III subunit, putative	805	237	27339.9	4.6321		GO:0003899|GO:0006350
64.m00163_s_at	0.0072131	0.01443	0.000172058	0.129867	0.173766	0.058608	1.76515	down	1.56519	down	1.72257	down	8.92636	8.10657	8.28002	8.1418	64.t00018	N/A	64.m00163	EAL48665	XP_654051	XM_648959
295.m00044_x_at	0.0902827	0.0228856	0.0251072	0.295767	0.196567	0.154468	1.76493	up	2.11717	up	2.62128	up	2.32193	3.14154	3.40407	3.7122	295.t00006	N/A	295.m00044	EAL44118	XP_649504	XM_644412
EHI_197350_at	0.0527999	0.0817636	0.0517671	0.235806	0.308924	0.201819	1.76422	down	1.50539	down	1.69188	down	9.03559	8.21656	8.44546	8.27697							EHI_197350		XM_646584	protein tyrosine kinase domain-containing protein	3167	1056	121233	5.7962		GO:0004672|GO:0004713|GO:0005524|GO:0006468
EHI_081800_x_at	0.24071	0.292942	0.82588	0.480638	0.569335	0.903672	1.7639	down	1.79609	down	1.10822	up	4.37778	3.55901	3.53292	4.52603							EHI_081800		XM_646940	hypothetical protein, conserved domain containing	996	315	37262.3	8.7537		GO:0008150|GO:0008270|GO:0016021
EHI_045130_at	0.0360328	0.114748	0.0184064	0.202155	0.358913	0.137953	1.76362	down	1.59075	down	1.67838	down	5.98277	5.16423	5.31306	5.2357							EHI_045130		XM_652236	hypothetical protein	1286	429	48039.3	6.0348
182.m00124_s_at	0.0286862	0.0241259	0.123474	0.188805	0.19856	0.310249	1.76331	down	1.87294	down	1.64717	down	8.21136	7.39307	7.30605	7.49137	182.t00001	N/A	182.m00124	EAL45744	XP_651130	XM_646038
EHI_164340_at	0.0766207	0.425688	0.0914315	0.274513	0.650171	0.26386	1.76282	up	1.14939	up	1.90211	up	5.49612	6.31401	5.69699	6.42372							EHI_164340		XM_644156	hypothetical protein	946	244	28177.4	10.1641
EHI_092320_s_at	0.0253548	0.313697	0.0539232	0.181261	0.588702	0.205323	1.76264	up	1.13124	up	1.61419	up	7.67877	8.4965	7.85667	8.36958							EHI_092320		XM_649451	hypothetical protein	401	134	15066.5	7.0731
EHI_009540_at	0.047671	0.0559251	0.0247557	0.227924	0.262716	0.153593	1.76232	down	1.51035	down	2.11711	down	7.60605	6.78858	7.01117	6.52396							EHI_009540		XM_649575	hypothetical protein, conserved	2192	731	84172.6	6.2724
105.m00128_s_at	0.377433	0.422069	0.5931	0.612942	0.647588	0.738728	1.76227	up	1.64713	up	1.4062	up	3.27751	4.09495	3.99747	3.76931	105.t00011	N/A	105.m00128	EAL47381	XP_652767	XM_647675
EHI_032470_x_at	0.0064846	0.00459235	0.00452865	0.129108	0.132239	0.104277	1.76169	down	2.16378	down	1.96286	down	8.9816	8.16464	7.86805	8.00864							EHI_032470		XM_643467	hypothetical protein	2513	838	95043.7	5.8862
EHI_073780_at	0.0279593	0.353385	0.0264915	0.186767	0.624948	0.15617	1.76082	down	1.27608	down	1.78169	down	3.15517	2.33893	2.80345	2.32193							EHI_073780	EHI_073780		DNAJ homolog subfamily A member 2, putative	1061	354	39673.4	8.3006		GO:0006457|GO:0051082
EHI_137780_at	0.0777605	0.42265	0.0299936	0.276113	0.647588	0.161519	1.76081	up	1.11771	down	2.15776	up	2.48247	3.29871	2.32193	3.59201							EHI_137780		XM_648957	hypothetical protein	833	278	31818.9	6.6801
EHI_182490_at	0.146197	0.116965	0.809268	0.370027	0.36189	0.893621	1.76024	down	1.28709	down	1.03956	up	4.92305	4.10729	4.55894	4.97902							EHI_182490		XM_651618	transporter, major facilitator family	1589	530	59844.5	8.32
EHI_159780_at	0.172367	0.27703	0.162632	0.401923	0.55387	0.358918	1.75951	up	1.49677	up	1.80804	up	6.90184	7.71701	7.48369	7.75627							EHI_159780		XM_646532	hypothetical protein	578	193	22848.1	9.7488
274.m00069_x_at	0.164455	0.90676	0.914669	0.393069	0.967418	0.961735	1.75931	down	1.07735	down	1.07117	down	3.14714	2.33213	3.03966	3.04796	274.t00002	N/A	274.m00069	EAL44355	XP_649741	XM_644649
EHI_080740_s_at	0.00142398	0.00427662	0.0391148	0.0943915	0.132239	0.177513	1.75811	down	1.38591	down	1.42147	down	9.6956	8.88158	9.22477	9.18822							EHI_080740		XM_649211	filopodin, putative	4119	1357	151869	4.781		GO:0005856
EHI_189500_at	0.0389047	0.0036164	0.00126	0.207537	0.132239	0.0922429	1.75684	down	1.94461	down	2.60861	down	8.56376	7.75078	7.60428	7.18048							EHI_189500		XM_645914	calponin homology domain protein, putative	2960	987	116801	6.6406
EHI_144050_s_at	0.526008	0.825913	0.565387	0.69942	0.923042	0.717028	1.75637	up	1.23935	down	1.6481	up	3.37785	4.19045	3.06827	4.09866								EHI_144050
EHI_035210_s_at	0.0112457	0.827689	0.28933	0.142396	0.924205	0.495896	1.75618	up	1.01691	down	1.09533	down	8.88039	9.69283	8.8562	8.74903							EHI_035210		XM_651133	ser/thr protein phosphatase family protein	899	300	34551.3	7.342		GO:0016787
EHI_139360_at	0.398314	0.476512	0.893172	0.622261	0.691511	0.948032	1.75617	down	1.53118	down	1.07764	up	5.44889	4.63646	4.83424	5.55676							EHI_139360		XM_646222	acetyltransferase, GNAT family	491	164	19065.7	10.1685		GO:0008080|GO:0008152
EHI_036560_at	0.0120067	0.0135175	0.00113789	0.143864	0.170391	0.0913845	1.75614	down	1.25854	down	1.25749	down	6.89241	6.08	6.56065	6.56186							EHI_036560	EHI_036560		hypothetical protein	318	90	10270.6	7.5048
10.m00359_at	0.012753	0.0256106	0.00886164	0.14568	0.200743	0.113025	1.75486	down	1.38958	down	1.81509	down	9.64381	8.83245	9.16917	8.78377	10.t00043	N/A	10.m00359	EAL51214	XP_656598	XM_651506
EHI_134780_at	0.00878464	0.00840582	0.0256717	0.134855	0.152142	0.155299	1.75469	down	1.41928	down	1.72531	down	8.86965	8.05844	8.36449	8.0828							EHI_134780		XM_647036	hypothetical protein, conserved	1739	580	67088.3	4.2887
EHI_138060_at	0.0178416	0.020287	0.0742807	0.162644	0.190915	0.238332	1.75457	up	1.52378	up	1.37324	up	10.6289	11.44	11.2365	11.0864							EHI_138060		XM_650816	hypothetical protein, conserved domain containing	800	267	30546.2	9.4817		GO:0003674|GO:0008150
EHI_150650_x_at	0.42265	0.42265	0.874525	0.622261	0.647588	0.937013	1.75445	down	1.75445	down	1.12284	up	3.13294	2.32193	2.32193	3.3001							EHI_150650	EHI_150650		hypothetical protein	500	167	19369	4.4633
EHI_153130_at	0.0192293	0.127754	0.389801	0.165931	0.377549	0.591412	1.75341	down	1.48095	down	1.37819	down	5.54795	4.73779	4.98143	5.08518							EHI_153130		XM_651310	hypothetical protein	5039	1680	190954	8.1355		GO:0005096|GO:0005622|GO:0051056
EHI_068080_x_at	0.212807	0.216334	0.760309	0.451051	0.490033	0.86075	1.75306	down	1.85677	down	1.14836	up	4.45056	3.64069	3.55777	4.65013							EHI_068080		XM_651671	hypothetical protein	326	109	12697.5	5.8421
EHI_168400_at	0.0530218	0.0158496	0.00781749	0.235806	0.175808	0.110688	1.75283	down	1.55518	down	1.98002	down	8.06954	7.25985	7.43246	7.08402							EHI_168400		XM_645828	tRNA (guanine-N(1)-)-methyltransferase TRM10	815	272	32218	9.4503		GO:0003723|GO:0008033|GO:0008175|GO:0009019
EHI_186120_s_at	0.0871959	0.103842	0.0363454	0.290146	0.345129	0.171802	1.75245	down	1.58782	down	2.83223	down	7.60573	6.79636	6.93868	6.10379							EHI_186120	EHI_186120		hypothetical protein	1082	361	40070.3	9.6429
EHI_180400_at	0.0139089	0.42265	0.0160058	0.150175	0.647588	0.134135	1.75241	up	1.41471	up	1.6469	up	2.32193	3.13126	2.82243	3.04168							EHI_180400		XM_648726	hypothetical protein	2123	708	82009.8	4.7436
EHI_050650_x_at	0.00256895	0.0223424	0.00541764	0.105218	0.196567	0.10503	1.75184	down	1.33576	down	1.42552	down	8.79656	7.98769	8.3789	8.28507							EHI_050650		XM_651503	protein kinase, putative	5753	1881	208618	6.6467		GO:0004672|GO:0004713|GO:0005524|GO:0006468
EHI_056240_at	0.0113541	0.0330061	0.442583	0.142396	0.218597	0.614628	1.75182	up	1.37004	up	1.0617	up	6.0874	6.89625	6.54161	6.17377							EHI_056240		XM_644681	hypothetical protein	620	207	23465.6	9.0518
77.m00158_x_at	0.00100364	0.790847	0.00336563	0.088536	0.902553	0.101725	1.75169	up	1.09152	up	3.6655	up	2.65079	3.45954	2.77712	4.5248	77.t00014	N/A	77.m00158	EAL48227	XP_653613	XM_648521
EHI_023880_at	0.00867168	0.184082	0.0176714	0.134855	0.451611	0.136133	1.75139	up	1.14756	up	1.53918	up	8.81317	9.62167	9.01174	9.43534							EHI_023880		XM_643221	ubiquitin-conjugating enzyme family protein	651	157	17287.6	4.8896		GO:0004842|GO:0006464|GO:0006512
EHI_152280_at	0.00120249	0.00459627	0.0325698	0.0932771	0.132239	0.164814	1.7512	down	1.21845	up	1.13917	up	11.0102	10.2019	11.2952	11.1982							EHI_152280		XM_651890	serine palmitoyltransferase, putative	2651	884	98116.6	6.4621		GO:0004758|GO:0009058|GO:0016769
EHI_060320_at	0.0980781	0.253997	0.110786	0.306808	0.529352	0.293526	1.75002	up	1.38689	up	2.4889	up	3.01822	3.82558	3.49006	4.33372							EHI_060320		XM_648156	PX domain protein	772	238	27711.9	5.5552
EHI_133950_s_at	0.0339027	0.0153723	0.0344385	0.197047	0.175808	0.168617	1.74982	down	1.61606	down	1.2966	down	8.59924	7.79203	7.90676	8.2245							EHI_133950	EHI_133950		heat shock protein 70, putative	1571	524	59431.6	4.9275
EHI_045400_at	0.24303	0.445701	0.4232	0.482119	0.665577	0.597314	1.74925	up	1.3968	up	1.54152	up	5.68456	6.4913	6.16668	6.30891							EHI_045400		XM_648487	Arf GTPase activating protein, putative	1840	599	69501.6	6.7851		GO:0043087
265.m00065_x_at	0.404781	0.641358	0.900968	0.622261	0.810899	0.952617	1.74912	down	1.37462	down	1.09052	up	3.12856	2.32193	2.66952	3.25357	265.t00010	N/A	265.m00065	EAL44468	XP_649856	XM_644764
290.m00059_x_at	0.00283808	0.112712	0.00100863	0.106891	0.356538	0.0897889	1.74809	up	1.0557	up	3.20757	up	9.16741	9.9732	9.24561	10.8489	290.t00005	N/A	290.m00059	EAL44171	XP_649557	XM_644465
EHI_177330_at	0.142932	0.226439	0.178822	0.364709	0.500369	0.379019	1.74799	up	1.50277	up	1.61573	up	8.55594	9.36164	9.14357	9.24813							EHI_177330		XM_647723	hypothetical protein	1760	524	60520.4	7.9786
EHI_053090_at	0.193992	0.820963	0.740853	0.42863	0.920813	0.846522	1.74674	down	1.07469	up	1.23115	down	3.76089	2.95623	3.86481	3.46089							EHI_053090		XM_652039	leucine rich repeat and phosphatase domain containing protein	1399	438	50376.1	8.3964		GO:0004721|GO:0005515|GO:0006470|GO:0008138
9.m00381_s_at	0.109745	0.035927	0.7603	0.321984	0.223876	0.86075	1.7467	down	1.1759	down	1.02587	up	5.1552	4.35056	4.92143	5.19205	9.t00023	N/A	9.m00381	EAL51261	XP_656647	XM_651555
EHI_146960_x_at	0.0259243	0.146088	0.0362164	0.182435	0.404981	0.171802	1.7461	up	1.20423	up	1.49846	up	6.27579	7.07992	6.5439	6.85927							EHI_146960		XM_644625	hypothetical protein	890	297	34547.7	5.8345
EHI_174890_at	0.0984041	0.546563	0.0869687	0.307402	0.745499	0.257891	1.74598	up	1.14284	up	1.49534	up	8.03305	8.83708	8.22568	8.61352							EHI_174890		XM_648252	PCI domain containing protein	1351	430	49800.2	5.0361		GO:0003674|GO:0008150
228.m00063_x_at	0.0508306	0.0555144	0.00633088	0.232516	0.262218	0.10742	1.74515	up	1.35454	up	1.85666	up	8.28248	9.08583	8.72028	9.17519	228.t00005	N/A	228.m00063	EAL44932	XP_650318	XM_645226
EHI_031360_at	0.0367659	0.023114	0.033784	0.202875	0.196567	0.167432	1.74371	up	1.99142	up	1.75809	up	10.7644	11.5665	11.7582	11.5784							EHI_031360		XM_649002	lecithin:cholesterol acyltransferase domain-containing protein	1319	440	49683.6	9.138		GO:0003674|GO:0008150
EHI_164320_s_at	0.319791	0.938941	0.239205	0.55909	0.986659	0.44538	1.7435	up	1.05261	up	2.00704	up	4.85535	5.65734	4.92933	5.86042							EHI_164320		XM_644160	syntaxin, putative	968	279	32135.7	4.7757
EHI_006960_at	0.0122909	0.00633112	0.0181343	0.14451	0.141545	0.137378	1.74321	down	1.96363	down	2.29797	down	8.56321	7.76146	7.58969	7.36285							EHI_006960		XM_649357	hypothetical protein	716	239	27418.6	10.1417
EHI_153800_at	0.000210019	0.000840443	0.00199136	0.0763	0.110421	0.0979539	1.74294	up	1.58467	up	1.66935	up	9.1537	9.95522	9.81788	9.89298							EHI_153800		XM_649658	hypothetical protein	611	204	23161.7	8.0792
EHI_057950_at	0.32864	0.887608	0.137653	0.566238	0.957405	0.328649	1.7429	up	1.0721	down	1.98746	up	3.14206	3.94355	3.04162	4.13299							EHI_057950		XM_646080	hypothetical protein	971	324	37286.4	8.2983
EHI_077230_at	0.209506	0.181493	0.160299	0.447972	0.449131	0.356187	1.74243	up	1.83674	up	1.92125	up	9.313	10.1141	10.1901	10.255							EHI_077230		XM_649844	geranylgeranyl transferase beta subunit	1072	338	38176.9	7.1102	2.5.1.59	GO:0003824|GO:0004663
EHI_062680_at	0.0012818	0.201196	0.0474651	0.0936769	0.473215	0.193408	1.74215	down	1.05016	down	1.31647	down	9.27202	8.47116	9.20141	8.87536							EHI_062680		XM_645452	hypothetical protein	1247	416	49197.3	6.9101
EHI_136180_at	0.0249114	0.203586	0.0802305	0.18039	0.475525	0.246976	1.74212	up	1.1882	up	1.36154	up	8.19302	8.99386	8.4418	8.63826							EHI_136180		XM_650151	proteasome regulatory subunit, putative	1346	449	52279.5	5.5706		GO:0005515|GO:0005838|GO:0030528|GO:0045449
142.m00171_s_at	0.00313906	0.452981	0.42265	0.107393	0.671655	0.596952	1.74211	up	1.47558	up	1.03129	down	2.36638	3.16722	2.92766	2.32193	142.t00034	N/A	142.m00171	EAL46495	XP_651881	XM_646789
EHI_103710_s_at	0.0292973	0.0396171	0.0573096	0.189604	0.232037	0.210779	1.74197	down	1.62654	down	1.63523	down	6.89664	6.09592	6.19484	6.18715							EHI_103710	EHI_103710		F-box domain containing protein, putative	923	308	30942.9	5.1568
EHI_011840_at	0.0112747	0.0124614	0.0627699	0.142396	0.166263	0.218692	1.74056	up	1.7035	up	1.58875	up	8.11352	8.91307	8.88203	8.78142							EHI_011840		XM_648710	hypothetical protein	863	288	33702.5	4.3133
EHI_178730_at	0.0125399	0.0481447	0.0619952	0.14568	0.249119	0.217748	1.74045	down	1.47163	up	1.27149	up	8.80967	8.01021	9.36708	9.1562							EHI_178730		XM_651160	hypothetical protein	1205	402	47578.4	5.6521
10.m00389_x_at	0.00218837	0.223925	0.00111943	0.101855	0.498208	0.0913845	1.7403	up	1.437	up	3.9801	up	2.32193	3.12126	2.84498	4.31473	10.t00073	N/A	10.m00389	EAL51184	XP_656570	XM_651478
EHI_059870_s_at	0.0147809	0.00108869	0.000254977	0.153936	0.11443	0.0617894	1.73988	down	2.34121	down	3.99746	down	9.78684	8.98786	8.55959	7.78776							EHI_059870		XM_647804	hypothetical protein	2603	868	87000.8	12.4908
EHI_013130_x_at	0.286938	0.664304	0.0897778	0.526003	0.826967	0.262411	1.73981	down	1.03734	up	1.19547	down	4.02836	3.22943	4.08124	3.77078							EHI_013130	EHI_013130		hypothetical protein	332	111	12630.8	7.7297
EHI_189170_at	0.0245959	0.0435721	0.0308223	0.180251	0.241816	0.162518	1.73969	down	1.86735	down	2.82724	down	8.1077	7.30887	7.2067	6.6083							EHI_189170		XM_644224	hypothetical protein	2243	748	84128.1	6.6504
EHI_176580_at	0.332499	0.682682	0.13502	0.570299	0.838007	0.324674	1.7391	up	1.19938	up	2.22082	up	4.46911	5.26745	4.7314	5.62021							EHI_176580		XM_643164	AIG1 family protein, putative	914	305	35480.8	4.8207
EHI_008120_at	0.0381937	0.856085	0.216249	0.206573	0.939196	0.422899	1.73904	up	1.02343	up	1.22183	up	9.55802	10.3563	9.59143	9.84706							EHI_008120		XM_649297	hypothetical protein	989	330	36860	4.5308
EHI_184790_at	0.130515	0.491999	0.115755	0.348444	0.705141	0.30037	1.739	up	1.20062	down	1.8701	up	2.63442	3.43268	2.37064	3.53754							EHI_184790		XM_642898	hypothetical protein	680	227	26223.1	9.9303
EHI_021500_s_at	0.017719	0.00553736	0.0112074	0.162644	0.137103	0.119528	1.73896	down	1.39991	down	1.56748	down	8.75627	7.95805	8.27094	8.10783							EHI_021500	EHI_021500		ankyrin repeat protein, putative	778	245	28202.2	8.731
EHI_162810_at	0.112891	0.122231	0.0560107	0.325145	0.368976	0.209187	1.73845	up	1.70779	up	1.79408	up	2.57455	3.37235	3.34668	3.4178							EHI_162810		XM_650349	hypothetical protein	389	130	15544.7	4.1438
EHI_166940_s_at	0.0129634	0.0255351	0.0230571	0.146374	0.200692	0.149337	1.7382	down	1.62459	down	1.50411	down	8.29474	7.49715	7.59466	7.70584							EHI_166940		XM_646076	hypothetical protein	4724	1575	180121	7.7582
EHI_155260_at	0.00610481	0.272367	0.0298387	0.128082	0.549776	0.161448	1.73705	up	1.13079	up	1.42085	up	7.06554	7.86218	7.24287	7.57229							EHI_155260		XM_645536	hypothetical protein	887	296	34710.7	7.8971
EHI_041480_s_at	0.0305188	0.503328	0.00316228	0.192329	0.712946	0.101725	1.73705	down	1.12997	down	2.26371	down	6.7428	5.94616	6.56652	5.56411							EHI_041480	EHI_041480		hypothetical protein	1208	403	43020.8	4.9665
EHI_166860_at	0.00798013	0.00550838	0.0130399	0.13414	0.137103	0.126335	1.73596	down	1.97542	down	1.53604	down	8.94525	8.14952	7.96309	8.32604							EHI_166860		XM_645426	hypothetical protein	509	170	19823	9.1598
267.m00077_x_at	0.430288	0.992221	0.787743	0.628831	1	0.878807	1.73533	up	1.00636	up	1.18755	up	5.17895	5.97417	5.1881	5.42694	267.t00017	N/A	267.m00077	EAL44439	XP_649825	XM_644733
EHI_188860_at	0.079273	0.707314	0.104637	0.277771	0.853	0.284506	1.73511	up	1.07323	down	1.71555	up	5.02013	5.81516	4.91816	5.7988							EHI_188860		XM_651569	hypothetical protein	842	281	32330.7	8.2551
EHI_200770_at	0.0609273	0.228608	0.0893961	0.25108	0.502614	0.262167	1.73342	up	1.27104	up	1.54927	up	7.21906	8.01268	7.56507	7.85065							EHI_200770		XM_647586	short chain dehydrogenase family protein	1013	338	37923.2	6.7698		GO:0008152|GO:0016491|GO:0047560
EHI_141080_at	0.0286879	0.725991	0.022339	0.188805	0.864766	0.148006	1.73244	up	1.0558	up	1.91629	up	4.81752	5.61032	4.89586	5.75583							EHI_141080		XM_649506	SP-RING zinc finger domain containing protein	1532	511	59384.1	4.9062		GO:0008270
EHI_111060_at	0.0027789	0.0601666	0.00807973	0.106891	0.270843	0.110688	1.73126	down	1.80181	down	1.74866	down	9.10728	8.31546	8.25784	8.30104							EHI_111060		XM_652503	DNA ligase, putative	2057	686	78164	7.1724		GO:0003677|GO:0003910|GO:0005524|GO:0006260|GO:0006281|GO:0006310
EHI_051080_at	0.0228985	0.453937	0.24901	0.175851	0.672588	0.455134	1.73044	down	1.13783	down	1.21936	down	7.30513	6.51399	7.11885	7.01901							EHI_051080		XM_647894	leucine rich repeat protein, BspA family	2990	997	114526	5.7855		GO:0003674|GO:0008150
EHI_197670_at	0.0328033	0.409346	0.704471	0.195069	0.647588	0.819988	1.73017	down	1.13158	down	1.04609	down	6.36135	5.57043	6.18301	6.29633							EHI_197670		XM_645733	ABC transporter, putative	2426	809	91880.9	6.6846		GO:0005524|GO:0006810|GO:0015417|GO:0016887|GO:0043190
EHI_139350_at	0.22873	0.946427	0.159656	0.466093	0.990835	0.355699	1.72978	up	1.01864	up	1.71402	up	5.04204	5.83263	5.06869	5.81942							EHI_139350		XM_646224	ser/thr protein phosphatase family protein	674	225	25834.4	7.1682		GO:0016787
77.m00154_x_at	0.0356757	0.0171038	0.648364	0.201412	0.182419	0.779538	1.72913	down	1.80173	down	1.24719	down	3.23311	2.44307	2.38373	2.91443	77.t00010	N/A	77.m00154	EAL48223	XP_653609	XM_648517
216.m00084_x_at	0.499507	0.600932	0.11656	0.681065	0.785987	0.301383	1.72863	up	1.56198	up	4.13948	up	3.0886	3.87823	3.73197	5.13805	216.t00012	N/A	216.m00084	EAL45095	XP_650481	XM_645389
EHI_069180_at	0.0187084	0.0141588	0.00153888	0.165572	0.173138	0.0929086	1.72832	down	1.79499	down	2.23337	down	9.83161	9.04224	8.98763	8.67239							EHI_069180		XM_650187	Rho GTPase activating protein, putative	1100	367	42612.4	9.157		GO:0005622|GO:0007165
10.m00322_s_at	0.182669	0.0605323	0.514342	0.415001	0.271655	0.676572	1.7279	down	2.1756	down	1.15956	down	4.93927	4.15025	3.81786	4.72569	10.t00006	N/A	10.m00322	EAL51227	XP_656613	XM_651521
337.m00049_x_at	0.201398	0.704988	0.426071	0.43733	0.851394	0.599619	1.72735	up	1.18564	up	1.38553	up	3.07606	3.86462	3.32173	3.54649	337.t00003	N/A	337.m00049	EAL43775	XP_649167	XM_644075
870.m00013_x_at	0.312883	0.438247	0.153418	0.55218	0.659866	0.348638	1.7271	up	1.54708	up	2.16938	up	3.39433	4.18268	4.02388	4.51161	870.t00001	N/A	870.m00013	EAL42498	XP_647884	XM_642792
82.m00135_s_at	0.0109077	0.0507648	0.408711	0.14193	0.252781	0.596952	1.72645	down	2.46545	down	1.32648	down	5.14137	4.35357	3.83952	4.73377	82.t00001	N/A	82.m00135	EAL48089	XP_653475	XM_648383
EHI_022250_at	0.0812749	0.000143587	0.00480422	0.280032	0.110421	0.104471	1.72636	up	2.14346	up	2.45274	up	5.69212	6.47986	6.79206	6.98651							EHI_022250		XM_644763	hypothetical protein	677	226	26809	9.2021
EHI_140980_at	0.344458	0.603254	0.998965	0.581811	0.787026	1	1.72634	up	1.32275	up	1.00065	down	7.23064	8.01835	7.63417	7.2297							EHI_140980		XM_649515	myotubularin, putative	1580	527	61178.7	7.805		GO:0004437|GO:0046839
EHI_140670_at	0.0249502	0.0622559	0.0340399	0.18039	0.274858	0.168028	1.72622	down	1.45581	down	1.58192	down	8.12267	7.33505	7.58085	7.461							EHI_140670		XM_649115	DNA replication licensing factor, putative	2201	734	81911	7.2002		GO:0003677|GO:0005524|GO:0006270|GO:0008094|GO:0015979|GO:0015995|GO:0016851|GO:0016887
EHI_072520_at	0.42265	0.427243	0.97915	0.622261	0.651051	0.99896	1.7257	down	1.71463	down	1.02352	up	3.10911	2.32193	2.33121	3.14265							EHI_072520		XM_644133	hypothetical protein	326	109	12617.4	5.2706
EHI_082220_at	0.0035029	0.0575414	0.716752	0.111125	0.265223	0.829303	1.7255	down	1.3525	down	1.01464	down	5.01051	4.2235	4.57488	4.98954							EHI_082220		XM_646828	protein tyrosine kinase domain-containing protein	4142	1381	156068	5.6323		GO:0004672|GO:0004713|GO:0005524|GO:0006468
EHI_014180_at	0.0778946	0.336957	0.155813	0.276165	0.60912	0.35097	1.72523	down	1.19056	down	1.33694	up	8.54342	7.75663	8.29178	8.96235							EHI_014180		XM_649961	hypothetical protein	543	162	18618.8	7.2099
EHI_050860_at	0.186618	0.753512	0.0336969	0.419926	0.881657	0.16722	1.72508	down	1.14374	down	1.64304	up	6.57036	5.78369	6.3766	7.28672							EHI_050860		XM_651534	hypothetical protein	581	194	22726.7	8.672
EHI_011180_x_at	0.0194153	0.334942	0.40215	0.166148	0.607239	0.596952	1.72443	down	1.42641	down	1.09721	down	5.28063	4.49451	4.76824	5.14679							EHI_011180		XM_646774	protein kinase domain containing protein	1685	562	66420.9	6.1148		GO:0004672|GO:0005524|GO:0006468
EHI_166470_at	0.00687039	0.00207392	0.001925	0.129719	0.122996	0.0979539	1.72438	down	1.57623	down	1.57591	down	10.1852	9.39916	9.52875	9.52905							EHI_166470		XM_647168	protein kinase domain containing protein	1041	323	37530.7	7.0603		GO:0004672|GO:0005524|GO:0006468
EHI_105360_at	0.0141205	0.112982	0.235929	0.150596	0.356538	0.441778	1.72436	up	1.23002	up	1.51829	up	8.96357	9.74964	9.26225	9.56602							EHI_105360		XM_648855	hypothetical protein	938	313	35453.8	6.6001
EHI_147240_at	0.107801	0.147871	0.24537	0.319728	0.406948	0.451414	1.72196	up	1.56489	up	1.3739	up	8.05744	8.84149	8.70351	8.51572							EHI_147240		XM_644583	hypothetical protein	1847	616	71760.7	8.6863
EHI_191090_s_at	0.12768	0.0863682	0.194857	0.344003	0.31672	0.39877	1.72178	down	1.68087	down	1.38518	down	6.6707	5.8868	5.92149	6.20062							EHI_191090	EHI_191090		hypothetical protein	843	252	28488.4	5.3026
439.m00043_x_at	0.0539	0.112435	0.000993895	0.237236	0.356329	0.0897889	1.72155	up	1.3955	down	2.23873	up	7.27454	8.05824	6.79376	8.43722	439.t00001	N/A	439.m00043	EAL43144	XP_648533	XM_643441
EHI_077750_x_at	0.00910535	0.00348162	0.0106004	0.136886	0.132239	0.118818	1.72101	down	2.58609	down	1.79846	down	9.8777	9.09445	8.50693	9.03094							EHI_077750		XM_643347	hypothetical protein	2471	824	93928.2	7.2151
EHI_158100_at	0.00948181	0.00301711	0.0015368	0.137708	0.132239	0.0929086	1.72084	up	1.74403	up	2.23829	up	8.88072	9.66383	9.68315	10.0431							EHI_158100		XM_645714	hypothetical protein	785	262	29834.5	8.1934
046250-108230-163610_s_at	0.207408	0.310248	0.0483364	0.445671	0.585211	0.195324	1.72072	up	1.59949	up	3.60071	up	2.74282	3.52583	3.42043	4.5911
EHI_057680_at	0.114689	0.448541	0.581452	0.327389	0.667532	0.730079	1.72035	down	1.19453	down	1.13823	down	5.38565	4.60295	5.12921	5.19886							EHI_057680		XM_647001	protein kinase, putative	3185	1062	122126	7.1461		GO:0004672|GO:0004713|GO:0005524|GO:0006468
EHI_087880_s_at	0.0248958	0.163069	0.444277	0.18039	0.427518	0.616097	1.72028	down	1.18758	down	1.07823	up	8.21955	7.43691	7.97153	8.32822							EHI_087880		XM_648772	pro protein convertase subtilisin/kexinType 5 precursor, putative	3379	1033	114007	6.3238
EHI_050660_at	0.0273477	0.189787	0.198387	0.185378	0.457697	0.403319	1.7184	down	1.30905	down	1.16338	down	7.45717	6.6761	7.06865	7.23885							EHI_050660		XM_651502	hypothetical protein, conserved	5261	1754	210989	6.6996		GO:0016020
EHI_193370_at	0.320652	0.209931	0.261237	0.55952	0.482196	0.466919	1.71822	up	2.048	up	1.79191	up	2.82491	3.60583	3.85913	3.66641							EHI_193370		XM_646856	hypothetical protein	1389	393	45639.3	4.4143
EHI_070770_at	0.0698653	0.0758383	0.285522	0.263383	0.299872	0.491689	1.71821	up	1.52513	up	1.4534	up	4.01958	4.80049	4.62851	4.55901							EHI_070770		XM_649322	hypothetical protein	632	211	24582	5.6294
EHI_198860_at	0.0237704	0.0847491	0.0272169	0.177242	0.313417	0.156933	1.71782	up	1.32354	up	1.65912	up	7.75875	8.53933	8.16315	8.48917							EHI_198860		XM_649899	protein phosphatase domain-containing protein	1099	334	37027.8	6.5898		GO:0004721
120.m00092_x_at	0.0924757	0.41391	0.00512535	0.299576	0.647588	0.104471	1.71714	up	1.08569	down	3.53708	up	4.47148	5.25149	4.35288	6.29404	120.t00001	N/A	120.m00092	EAL47000	XP_652386	XM_647294
EHI_152580_at	0.00856694	0.395234	0.0322375	0.134855	0.647588	0.164425	1.71663	down	1.10293	down	1.38698	down	8.01098	7.2314	7.86964	7.53903							EHI_152580		XM_651861	Ras guanine nucleotide exchange factor, putative	2033	678	78541.8	7.7294		GO:0005085|GO:0005622|GO:0007264|GO:0051056
481.m00034_x_at	0.457546	0.640776	0.445115	0.650951	0.810633	0.61677	1.71624	up	1.36931	down	1.70609	down	3.13773	3.91699	2.68429	2.36704	481.t00003	N/A	481.m00034	EAL42936	XP_648322	XM_643230
EHI_041580_x_at	0.0947534	0.333869	0.775484	0.301896	0.606301	0.870922	1.7162	down	1.35809	down	1.08562	up	3.32612	2.5469	2.88454	3.44464							EHI_041580		XM_649518	hypothetical protein, conserved	1163	388	48844.9	4.6943
557.m00015_x_at	0.123065	0.57502	0.207445	0.337761	0.767163	0.412668	1.71547	up	1.17954	down	1.33398	down	2.8674	3.64601	2.62918	2.45167	557.t00001	N/A	557.m00015	EAL42734	XP_648120	XM_643028
EHI_006690_at	0.121901	0.0517548	0.0298633	0.336371	0.254802	0.161448	1.71499	down	1.38162	down	2.09078	down	9.12587	8.34767	8.6595	8.06183							EHI_006690		XM_649385	DNA polymerase delta catalytic subunit, putative	3233	1078	124381	8.1946		GO:0000166|GO:0003677|GO:0003887|GO:0006260
245.m00040_x_at	0.0652008	0.602964	0.42265	0.256379	0.787026	0.596952	1.71398	up	1.23635	up	1.12188	down	2.48785	3.2652	2.79394	2.32193	245.t00004	N/A	245.m00040	EAL44732	XP_650118	XM_645026
EHI_121860_at	0.00917092	0.00969885	0.00429147	0.136886	0.158523	0.104277	1.71318	up	1.6786	up	2.17114	up	9.66947	10.4461	10.4167	10.7879							EHI_121860		XM_646699	microsomal signal peptidase subunit, putative	618	169	19535.4	8.7211		GO:0005787|GO:0006465|GO:0009003|GO:0016021
EHI_098330_at	0.0329923	0.965779	0.728292	0.195399	0.999591	0.837877	1.71312	up	1.00547	down	1.08035	up	5.48596	6.26259	5.47809	5.59746							EHI_098330		XM_648524	hypothetical protein	1559	520	60422	8.0201
EHI_160690_at	0.100886	0.962922	0.461851	0.311662	0.998623	0.630905	1.71261	up	1.01001	up	1.512	up	2.50826	3.28445	2.52263	3.10471							EHI_160690		XM_643980	hypothetical protein, conserved	1640	547	63443	7.7406
EHI_198570_at	0.0298007	0.166079	0.02988	0.190961	0.431435	0.161448	1.71059	up	1.37622	up	1.90253	up	5.89677	6.67126	6.35748	6.82469							EHI_198570		XM_650104	hypothetical protein	1259	420	48236.5	4.7864
EHI_151180_at	0.00522055	0.0122176	0.00134166	0.125083	0.166263	0.0922599	1.70977	up	1.41367	up	1.63739	up	7.04245	7.81625	7.5419	7.75385							EHI_151180		XM_652330	calcineurin catalytic subunit A, putative	1688	563	65050.3	8.1146		GO:0004721|GO:0016787
EHI_052780_at	0.00629811	0.0140692	0.00556687	0.128676	0.173138	0.105551	1.70951	down	1.20057	down	1.36015	down	10.0064	9.2328	9.74267	9.56261							EHI_052780		XM_646540	TolA-like protein, putative	1022	341	38124	6.5443
EHI_153840_s_at	0.0529418	0.813165	0.346399	0.235806	0.916781	0.55297	1.70948	down	1.22307	up	1.36855	down	3.09548	2.32193	3.38598	2.64283							EHI_153840	EHI_153840		midasin, putative	698	233	24827.9	5.4033		GO:0005524|GO:0016887
EHI_198980_at	0.0421826	0.1843	0.0778603	0.214552	0.451884	0.242972	1.709	up	1.33502	down	1.81615	down	4.72995	5.50311	4.31309	3.86907							EHI_198980		XM_648211	alkyl sulfatase, putative	1859	620	70868.8	6.6252
EHI_024520_at	0.012579	0.130641	0.163898	0.14568	0.382711	0.360708	1.70791	down	1.49173	down	1.1255	down	5.13256	4.36032	4.55558	4.96199							EHI_024520		XM_647189	hypothetical protein	679	209	24628.5	7.4412
EHI_061000_at	0.072804	0.0728636	0.104493	0.267767	0.294288	0.284353	1.70731	up	2.00056	up	1.38041	up	4.1954	4.96712	5.1958	4.6605							EHI_061000	EHI_061000		acetyltransferase, putative	601	182	21407	9.1804		GO:0008080
165.m00057_x_at	0.17144	0.777382	0.146441	0.401113	0.895456	0.340952	1.70714	up	1.08916	up	1.88476	up	3.96687	4.73845	4.09009	4.88125	165.t00004	N/A	165.m00057	EAL46060	XP_651448	XM_646356
EHI_151170_at	0.086571	0.217391	0.101065	0.289338	0.491007	0.278399	1.70704	up	1.48351	up	1.7788	up	3.27604	4.04753	3.84505	4.10694							EHI_151170		XM_652362	hypothetical protein	659	220	26154	6.5112
EHI_196540_at	0.0241341	0.0305272	0.0918756	0.178822	0.212715	0.264189	1.70658	up	1.28476	up	1.21293	up	7.01954	7.79065	7.38105	7.29804							EHI_196540		XM_643831	IBR domain containing protein	1841	614	71417.9	7.516		GO:0003674|GO:0008150
EHI_086000_at	0.0106599	0.774186	0.969086	0.14173	0.894095	0.993339	1.70641	up	1.03287	up	1.00331	up	2.3965	3.16746	2.44316	2.40126							EHI_086000		XM_647986	hypothetical protein	542	181	20958.2	9.5965
10.m00318_s_at	0.312565	0.954276	0.248214	0.55218	0.994279	0.454157	1.70595	down	1.02625	down	1.9203	down	5.99174	5.22116	5.95435	5.0504	10.t00002	N/A	10.m00318	EAL51196	XP_656601	XM_651509
EHI_154180_at	0.0301885	0.280854	0.121192	0.191951	0.557111	0.307707	1.70581	down	1.36735	down	1.30684	down	6.58186	5.8114	6.13047	6.19577							EHI_154180		XM_645343	zinc finger domain containing protein	3041	1014	117486	6.4144		GO:0003674|GO:0008150
EHI_036550_at	0.0560136	0.0177354	0.0386756	0.241959	0.18354	0.17693	1.70573	down	1.6279	down	1.49111	down	4.3103	3.5399	3.60728	3.73391							EHI_036550		XM_646476	HAD hydrolase, family IA, variant 3	662	221	25534.2	6.1397		GO:0008152|GO:0016787
EHI_135480_at	0.0102597	0.222754	0.1293	0.140637	0.497582	0.317126	1.70561	down	1.3134	down	1.38042	down	6.65724	5.88696	6.26394	6.19214							EHI_135480		XM_644407	leucine-rich repeat containing protein	3833	1278	145210	7.9717		GO:0005515
95.m00154_x_at	0.405002	0.405002	0.891437	0.622261	0.647588	0.94699	1.70501	down	1.70501	down	1.08208	down	3.09171	2.32193	2.32193	2.9779	95.t00028	N/A	95.m00154	EAL47666	XP_653052	XM_647960
EHI_015390_s_at	0.35004	0.246804	0.682129	0.587711	0.520579	0.803958	1.70494	down	1.96602	down	1.31599	down	3.29721	2.52749	2.32193	2.90105							EHI_015390	EHI_015390		heat shock protein70, hsp70A2, putative	662	221	22950.5	7.4097
EHI_094780_s_at	0.0057977	0.0439723	0.0322986	0.127725	0.243101	0.164425	1.70483	down	1.78999	down	1.32123	down	7.0702	6.30057	6.23025	6.66832							EHI_094780	EHI_094780		pescadillo homolog, putative	488	163	18841.3	10.8916		GO:0005730|GO:0008283
EHI_096630_at	0.0326658	0.00259873	0.0131509	0.194922	0.129456	0.126772	1.70455	down	2.42063	down	2.22031	down	6.91568	6.14629	5.6403	5.76492							EHI_096630		XM_651847	hypothetical protein	1358	453	53957.6	4.529
EHI_039050_at	0.101971	0.223516	0.0563216	0.312796	0.498208	0.20962	1.7036	up	1.40162	up	1.84495	up	5.28069	6.04928	5.76779	6.16427							EHI_039050		XM_651748	hypothetical protein, conserved	1030	327	37269.8	6.8316
EHI_118130_at	0.00511663	0.353323	0.1312	0.124848	0.624948	0.319706	1.7033	down	1.08345	down	1.4667	down	3.09026	2.32193	2.97463	2.53768							EHI_118130		XM_650951	C2 domain containing protein	1169	390	42138.1	9.2707
EHI_152950_at	0.13445	0.431966	0.931822	0.353845	0.655044	0.971929	1.70203	up	1.2685	up	1.03317	up	4.48408	5.25134	4.8272	4.53116							EHI_152950		XM_650613	leucine rich repeat protein, BspA family	1058	353	41091	6.4367		GO:0003674|GO:0008150
Eh-Hgl-5_at	0.0164884	0.0323938	0.0448714	0.158245	0.216366	0.187225	1.70132	down	1.43401	down	1.29647	up	7.56998	6.80332	7.04992	7.94456
82.m00163_s_at	0.108163	0.225939	0.0567887	0.319835	0.500024	0.21016	1.7012	up	1.35956	up	1.99128	up	8.0154	8.78195	8.45854	9.0091	82.t00029	N/A	82.m00163	EAL48065	XP_653451	XM_648359
328.m00064_s_at	0.0125549	0.527485	0.0125334	0.14568	0.731748	0.125129	1.70017	down	1.04472	down	1.72156	down	11.0624	10.2967	10.9993	10.2787	328.t00012	N/A	328.m00064	EAL43858	XP_649233	XM_644141
EHI_124350_at	0.0159378	0.129637	0.661221	0.156398	0.38092	0.788153	1.69984	down	1.243	down	1.02165	down	8.10486	7.33946	7.79103	8.07395							EHI_124350		XM_649763	hypothetical protein	683	228	26424.1	8.053
EHI_060860_at	0.00233799	0.00142548	0.0034923	0.101855	0.120737	0.101725	1.69966	down	1.793	down	1.89084	down	10.7549	9.98962	9.91249	9.83584							EHI_060860		XM_647065	D-3-phosphoglycerate dehydrogenase, putative	899	300	33469	8.2521	1.1.1.95	GO:0004617|GO:0006564|GO:0008152|GO:0016616
327.m00063_s_at	0.00820066	0.155515	0.69018	0.134619	0.417707	0.810392	1.69941	down	2.12999	down	1.05298	down	6.04264	5.27761	4.95179	5.96817	327.t00002	N/A	327.m00063	EAL43859	XP_649245	XM_644153
EHI_136330_at	0.0695864	0.157151	0.0850924	0.262916	0.419924	0.255056	1.69922	down	1.74593	down	1.56007	down	6.34606	5.58118	5.54207	5.70444							EHI_136330		XM_650159	hypothetical protein	1666	520	60746.8	10.078
EHI_015380_at	0.0616102	0.213232	0.117072	0.251643	0.486108	0.301572	1.69885	down	1.28072	down	1.44466	down	13.4129	12.6483	13.0559	12.8822							EHI_015380		XM_649416	immuno-dominant variable surface antigen	3341	1114	125427	6.855
EHI_193650_s_at	0.200097	0.177405	0.775473	0.435976	0.446063	0.870922	1.69798	up	1.85793	up	1.16154	up	3.39907	4.16288	4.29276	3.61511							EHI_193650	EHI_193650		hypothetical protein	659	220	25918.8	7.7082
2.m00621_at	0.127893	0.402467	0.802867	0.344257	0.647588	0.889672	1.69797	down	1.26431	down	1.05078	down	6.57857	5.81476	6.24022	6.50711	2.t00131	N/A	2.m00621	EAL51968	XP_657358	XM_652266
EHI_032670_s_at	0.188896	0.710753	0.103884	0.423406	0.855205	0.283334	1.69739	up	1.19283	up	2.32087	up	4.89696	5.66028	5.15136	6.11163							EHI_032670		XM_645799	hypothetical protein	402	121	14062.2	7.0946
142.m00136_x_at	0.152421	0.973333	0.0446555	0.378406	1	0.186724	1.69677	up	1.01355	up	2.80277	up	4.16373	4.92652	4.18315	5.65059	142.t00001	N/A	142.m00136	EAL46516	XP_651902	XM_646810
EHI_022260_at	0.240139	0.443547	0.177368	0.479837	0.664292	0.377614	1.69631	up	1.36318	up	1.93509	up	4.68479	5.44719	5.13176	5.63718							EHI_022260		XM_644762	hypothetical protein	2774	925	105490	5.749
EHI_148660_at	0.16437	0.243681	0.422785	0.392974	0.516783	0.596952	1.69521	up	1.4244	down	1.40156	up	2.95762	3.71909	2.44727	3.44466							EHI_148660		XM_652380	Rab family GTPase	695	217	24736.4	8.3429		GO:0005525|GO:0005622|GO:0007264
EHI_197040_at	0.0549988	0.0664848	0.0141537	0.239785	0.283098	0.129211	1.69371	down	1.83321	down	1.84885	down	7.89289	7.1327	7.01852	7.00627							EHI_197040		XM_648052	hypothetical protein	2706	883	99706.6	6.7826
EHI_190990_s_at	0.00573504	0.0185299	0.00262984	0.127071	0.186668	0.101725	1.69329	down	1.60282	down	1.60392	down	7.86545	7.10562	7.18483	7.18385							EHI_190990	EHI_190990		diaphanous protein, putative	1344	448	47431.5	9.0023
EHI_103470_at	0.0150587	0.0161674	0.136734	0.154538	0.176969	0.326923	1.69305	up	1.79487	up	1.32565	up	6.71759	7.47722	7.56148	7.1243							EHI_103470		XM_647325	hypothetical protein	590	197	21716.4	8.4373
EHI_152880_at	0.0103959	0.00719175	0.00529386	0.14066	0.143244	0.10503	1.69286	up	1.61414	down	1.78845	down	8.97381	9.73327	8.28304	8.1351							EHI_152880		XM_650607	alpha-amylase family protein	1850	617	69485.8	5.2044		GO:0004556|GO:0016052
EHI_078420_at	0.137653	0.220537	0.203682	0.357765	0.495103	0.408771	1.69259	up	1.44892	up	1.67444	up	5.95724	6.71647	6.49221	6.70092							EHI_078420	EHI_078420		hypothetical protein	1565	522	61081.9	8.5917		GO:0003674|GO:0008150
EHI_095300_at	0.264407	0.540997	0.284182	0.504195	0.741152	0.490443	1.69246	up	1.22793	down	1.53179	up	4.79204	5.55116	4.49581	5.40726							EHI_095300		XM_644120	hypothetical protein	395	132	15427.8	6.0483
EHI_004630_at	0.05214	0.640432	0.116461	0.234721	0.810433	0.301304	1.69234	up	1.11083	down	1.77593	up	5.89467	6.65368	5.74302	6.72324							EHI_004630		XM_651701	hypothetical protein	953	318	35991.7	10.2957
EHI_178970_at	0.0033881	0.00233268	0.00675993	0.10988	0.126002	0.10742	1.69171	down	1.78006	down	2.53653	down	9.86247	9.10398	9.03054	8.51961							EHI_178970		XM_651197	hypothetical protein	1442	481	57476.8	9.4754
EHI_163250_at	0.0600087	0.577814	0.0529572	0.24977	0.769006	0.203933	1.69163	up	1.16112	up	2.20281	up	5.24308	6.00149	5.45859	6.38242							EHI_163250		XM_642876	hypothetical protein	1077	314	35583.1	7.1933
EHI_006130_at	0.0236873	0.0421221	0.0138166	0.177242	0.238155	0.128828	1.69086	down	1.43348	down	1.91578	down	8.84565	8.0879	8.32613	7.90772							EHI_006130		XM_648344	phosphatidylinositol 3-kinase, putative	3143	1048	120425	6.4829		GO:0004428|GO:0005942|GO:0016303|GO:0016773|GO:0046934
EHI_081680_at	0.0132716	0.588472	0.0574033	0.147532	0.777082	0.210998	1.69045	up	1.03098	down	1.18892	up	6.28815	7.04556	6.24413	6.53781							EHI_081680		XM_646928	hypothetical protein	548	183	21023.3	7.9147
EHI_038160_s_at	0.00735899	0.0309829	0.0138463	0.13058	0.213503	0.128828	1.68986	down	1.28674	down	1.59855	down	10.3964	9.63946	10.0326	9.71959							EHI_038160	EHI_038160		1,4-alpha-glucan branching enzyme, putative	1913	575	66153.1	6.4704		GO:0003824|GO:0003844|GO:0004553|GO:0005975|GO:0043169
EHI_031210_at	0.0769089	0.00707726	0.23026	0.274996	0.141936	0.436782	1.68952	down	1.82908	down	1.26492	down	6.42377	5.66716	5.55266	6.08473							EHI_031210		XM_648983	hypothetical protein	563	188	21877.7	9.7346
EHI_200020_at	0.060659	0.242082	0.319363	0.250919	0.515157	0.528031	1.68928	up	1.29703	up	1.19319	up	9.27941	10.0358	9.65462	9.53423							EHI_200020		XM_650313	heat shock transcription factor, putative	661	198	23352.4	7.5479		GO:0003700|GO:0005634|GO:0006355
EHI_114660_at	0.169222	1	0.319205				1.68923	up	1	down	1.38295	up	2.32193	3.0783	2.32193	2.78968							EHI_114660		XM_645242	hypothetical protein, conserved	690	181	20513.7	5.5209
EHI_096560_at	0.0201141	0.0297457	0.00787257	0.166434	0.210464	0.110688	1.68885	down	1.66956	down	2.02541	down	8.44938	7.69334	7.70991	7.43117							EHI_096560		XM_651840	phosphatidylinositol 3-kinase, putative	2549	850	96992.9	6.4569		GO:0004428|GO:0005942|GO:0008150|GO:0016303
EHI_170180_at	0.0335476	0.0275016	0.0118488	0.195766	0.205238	0.122041	1.68865	down	1.39145	down	1.66005	down	6.38397	5.6281	5.90738	5.65274							EHI_170180		XM_650880	hypothetical protein, conserved	7018	2323	270421	5.8398		GO:0005085|GO:0005525|GO:0051020
EHI_050530_at	0.0611255	0.231797	0.451703	0.25137	0.506055	0.621673	1.68858	up	1.30931	up	1.15069	up	4.92737	5.68318	5.31617	5.12987							EHI_050530		XM_651514	hypothetical protein	1547	516	60106.1	9.1119
EHI_120640_at	0.0204836	0.0288201	0.781573	0.167792	0.208307	0.875056	1.6883	down	1.33117	down	1.01751	down	6.99818	6.24261	6.58549	6.97314							EHI_120640		XM_646880	DNA topoisomerase II, putative	4049	1350	155440	7.0256		GO:0003677|GO:0003918|GO:0005524|GO:0005694|GO:0006259|GO:0006265
EHI_080900_at	0.0332903	0.642999	0.0214822	0.195399	0.812151	0.145732	1.6878	up	1.05987	up	1.48008	up	6.90588	7.66103	6.98976	7.47155							EHI_080900		XM_644937	hypothetical protein	1463	450	51763.3	7.7731		GO:0005622|GO:0006810
EHI_167350_at	0.231309	0.233415	0.114222	0.46896	0.507316	0.298355	1.68748	up	1.68906	up	2.32733	up	6.08888	6.84375	6.8451	7.30755							EHI_167350		XM_645275	hypothetical protein	1457	486	55895.8	6.2986
EHI_111230_at	0.00417314	0.0087766	0.0342346	0.118069	0.154369	0.168356	1.68734	down	1.39023	down	1.65244	down	7.48008	6.72532	7.00475	6.75548							EHI_111230		XM_652497	protein kinase domain containing protein	1803	582	68252.1	6.2982		GO:0008152|GO:0016301
EHI_062960_at	0.0896858	0.447049	0.226202	0.294919	0.666461	0.433514	1.68734	down	1.16586	down	1.32374	up	8.23766	7.48291	8.01627	8.64228							EHI_062960		XM_645139	hypothetical protein	620	207	23889.1	7.2705
EHI_100280_at	0.00667978	0.0334369	0.260682	0.129122	0.218854	0.466693	1.68722	down	1.26394	down	1.17364	down	9.87392	9.11927	9.536	9.64294							EHI_100280		XM_646615	amino acid-polyamine transporter, putative	1637	546	60275.6	5.796		GO:0006810|GO:0016020
EHI_187280_at	0.0826293	0.0437764	0.0148671	0.282783	0.242455	0.131676	1.68705	down	2.05639	down	3.76239	down	8.71935	7.96485	7.67924	6.8077							EHI_187280		XM_651366	transcription initiation factor SPT5, putative	2324	775	89184.5	5.1417
EHI_137670_at	0.131185	0.750228	0.425276	0.349773	0.88015	0.598694	1.68641	up	1.08245	up	1.24049	up	5.21474	5.9687	5.32904	5.52566							EHI_137670		XM_648944	heat shock protein 70, putative	2009	670	75730.8	7.1703
563.m00023_x_at	0.00720293	0.004611	0.00487551	0.129867	0.132239	0.104471	1.68597	up	1.91381	up	2.89232	up	5.99154	6.74512	6.92798	7.52377	563.t00004	N/A	563.m00023	EAL42725	XP_648108	XM_643016
EHI_114950_at	0.0249354	0.0435199	0.254487	0.18039	0.241816	0.46023	1.68568	down	2.37248	down	1.54976	down	3.8231	3.06977	2.5767	3.19106							EHI_114950		XM_645239	hypothetical protein, conserved	1874	625	72186.2	5.4809
EHI_141900_at	0.18565	0.788218	0.405687	0.418612	0.901352	0.596952	1.68495	down	1.08509	down	1.31154	down	7.2535	6.50079	7.13569	6.86224							EHI_141900		XM_649547	chromodomain-helicase-DNA-binding protein, putative	3788	1263	148188	6.6892		GO:0000785|GO:0003677|GO:0003682|GO:0004386|GO:0005524|GO:0005634|GO:0006333
EHI_090430_x_at	0.0394819	0.146078	0.509945	0.208499	0.404981	0.673749	1.6848	up	1.27254	down	1.1003	up	7.65385	8.40643	7.30614	7.79175							EHI_090430		XM_644921	hypothetical protein	1340	447	52793.8	5.8282
12.m00337_s_at	0.00663646	0.0339326	0.188843	0.129122	0.220536	0.391509	1.68307	down	1.32684	down	1.28942	up	6.88097	6.12988	6.47298	7.24769	12.t00066	N/A	12.m00337	EAL51059	XP_656445	XM_651353
EHI_027680_at	0.120837	0.109499	0.0659479	0.33557	0.352536	0.224125	1.6824	down	1.44807	down	1.22287	down	6.83632	6.08579	6.30219	6.54605							EHI_027680		XM_652461	leucine rich repeat protein, BspA family	1292	431	48339	4.3237		GO:0003674|GO:0008150
149.m00100_s_at	0.156056	0.0363603	0.0304885	0.383234	0.225449	0.162184	1.68232	up	1.56939	up	1.63967	up	3.50401	4.25445	4.15421	4.21741	149.t00014	N/A	149.m00100	EAL46375	XP_651761	XM_646669
323.m00046_at	0.422123	0.586306	0.0957192	0.622261	0.77499	0.269372	1.6815	down	1.18292	up	2.02023	up	3.74661	2.99686	3.98896	4.76113	323.t00001	N/A	323.m00046	EAL43896	XP_649282	XM_644190
EHI_064520_at	0.376502	0.966019	0.266778	0.611772	0.999591	0.472562	1.68093	up	1.01209	down	1.58901	up	3.18497	3.93422	3.16763	3.85309							EHI_064520		XM_648930	inositol hexakisphosphate kinase, putative	814	249	29394.9	8.4369		GO:0008440|GO:0050517
EHI_068010_at	0.0417401	0.545016	0.242241	0.213398	0.74484	0.448068	1.68089	down	1.19801	down	1.2328	down	6.23599	5.48676	5.97534	5.93405							EHI_068010		XM_651676	DNA polymerase zeta catalytic subunit, putative	4200	1386	161889	5.7074		GO:0000166|GO:0003677|GO:0003887|GO:0006260
EHI_129370_at	0.0645352	0.0667182	0.0403115	0.25496	0.283098	0.179794	1.67966	up	1.64126	up	1.94335	up	10.066	10.8142	10.7808	11.0245							EHI_129370	EHI_129370		hypothetical protein	437	126	13889.6	6.3667
EHI_037170_at	0.0743064	0.140452	0.860529	0.270894	0.396923	0.927729	1.67901	down	1.38111	down	1.02352	down	6.12449	5.37688	5.65866	6.09095							EHI_037170	EHI_037170		hypothetical protein	776	259	30116.4	10.1025
201.m00096_x_at	0.13491	0.00988754	0.290359	0.353898	0.159274	0.496977	1.6783	up	2.63707	up	1.73529	up	4.73028	5.47728	6.12922	5.52545	201.t00002	N/A	201.m00096	EAL45352	XP_650738	XM_645646
EHI_066970_s_at	0.0748446	0.530643	0.0180512	0.272174	0.734347	0.137378	1.6777	down	1.08253	up	2.15374	down	6.76428	6.01779	6.87868	5.65744							EHI_066970	EHI_066970		mucin-like protein 1 precursor, putative	1136	379	40251.6	4.8786
EHI_087810_at	0.0120551	0.674473	0.375606	0.143864	0.834269	0.578688	1.67759	up	1.06382	up	1.10271	down	6.32839	7.07478	6.41764	6.18733							EHI_087810		XM_650855	RhoGAP domain containing protein	1143	363	40962.5	7.0552		GO:0005622|GO:0007165
EHI_105220_at	0.0406856	0.304298	0.454108	0.211788	0.57917	0.623684	1.67723	down	1.13566	up	1.12714	down	7.53536	6.78927	7.71889	7.36269							EHI_105220		XM_648840	hypothetical protein, conserved	1349	450	51495.4	6.8522
EHI_009970_at	0.0880092	0.114824	0.0359882	0.291125	0.358913	0.171283	1.67619	up	1.38122	up	1.95647	up	5.32114	6.06632	5.78708	6.28939							EHI_009970		XM_651983	Rab GTPase activating protein, putative	1021	323	37819.7	4.9864
EHI_200070_at	0.00475766	0.00219975	0.000488297	0.12398	0.123017	0.0757083	1.67603	down	1.2563	down	1.24023	down	9.34187	8.59682	9.01269	9.03126							EHI_200070		XM_650307	hypothetical protein, conserved	1481	494	55579.4	8.7146
EHI_085020_at	0.0620753	0.23658	0.757193	0.252381	0.509915	0.858559	1.67602	down	1.19445	down	1.00986	down	8.60533	7.86029	8.34899	8.59118							EHI_085020		XM_647054	hypothetical protein	1487	496	56528.9	8.09
530.m00018_s_at	0.34372	0.336102	0.726564	0.581126	0.608205	0.83655	1.67591	down	1.70635	down	1.37059	down	4.1133	3.36836	3.34239	3.65851	530.t00002	N/A	530.m00018	EAL42777	XP_648163	XM_643071
EHI_030180_s_at	0.0310568	0.0616629	0.0375012	0.192424	0.274043	0.174392	1.67577	down	1.37804	down	1.51425	down	11.0274	10.2826	10.5648	10.4288							EHI_030180	EHI_030180		alcohol dehydrogenase 3, putative	1163	99	11276.2	8.4587
EHI_029520_at	0.110784	0.061659	0.641754	0.322368	0.274043	0.775438	1.67523	up	1.70981	up	1.09985	up	5.47462	6.21898	6.24846	5.61193							EHI_029520		XM_644982	hypothetical protein	1499	500	58065.5	8.6724
EHI_045380_at	0.0247969	0.437399	0.503788	0.18039	0.659272	0.668667	1.67509	up	1.06208	down	1.03742	up	4.61502	5.35926	4.52812	4.66802							EHI_045380		XM_648485	SH2 domain containing protein	1415	472	54645.5	6.132		GO:0007242
3.m00690_at	0.191276	0.265826	0.155766	0.425687	0.542686	0.350956	1.67501	up	1.57739	up	1.77763	up	4.67141	5.41558	5.32895	5.50136	3.t00153	N/A	3.m00690	EAL51811	XP_657197	XM_652105
EHI_183490_at	0.268368	0.115158	0.582802	0.507784	0.359279	0.731038	1.67497	down	1.62539	down	1.30419	down	4.59013	3.84599	3.88934	4.20698							EHI_183490		XM_649235	hypothetical protein	3059	1020	117725	6.1944
EHI_024510_at	0.0199187	0.0430953	0.370199	0.166434	0.241002	0.574052	1.67486	down	1.44227	down	1.14568	down	7.42744	6.6834	6.8991	7.23124							EHI_024510		XM_645889	hypothetical protein, conserved	854	285	31243.8	6.7068
EHI_041070_at	0.242069	0.75854	0.338571	0.481359	0.88463	0.546445	1.67401	down	1.11033	down	1.4625	down	8.64154	7.89823	8.49055	8.0931							EHI_041070		XM_643007	hypothetical protein	1358	453	52659.4	4.636
272.m00069_x_at	0.015453	0.0582975	0.0141482	0.155406	0.265719	0.129211	1.67392	up	1.34156	up	2.60561	up	6.49014	7.23337	6.91405	7.87176	272.t00001	N/A	272.m00069	EAL44391	XP_649778	XM_644686
EHI_128700_at	0.227828	0.635624	0.881199	0.465147	0.807983	0.940837	1.67377	down	1.16024	down	1.04873	up	6.15007	5.40697	5.93564	6.21872							EHI_128700		XM_651203	SH2-protein kinase domain containing protein	1472	491	56406.2	6.4359		GO:0004672|GO:0005524|GO:0006468|GO:0007242
EHI_132430_at	0.0108885	0.0876044	0.107131	0.14193	0.319507	0.288105	1.67349	down	1.13076	down	1.16289	down	8.78892	8.04607	8.61163	8.57121							EHI_132430		XM_644393	PQ loop repeat protein	1094	365	41348.3	5.1843
EHI_173450_at	0.0068839	0.901469	0.107054	0.129719	0.965077	0.288071	1.67304	down	1.00374	down	1.09715	down	7.92076	7.17828	7.91536	7.78699							EHI_173450		XM_644044	hypothetical protein	893	298	34221.7	8.971
EHI_075710_at	0.0609509	0.0148147	0.886663	0.25108	0.174788	0.944245	1.67292	up	1.65306	up	1.01218	down	7.51719	8.25956	8.24233	7.49972							EHI_075710		XM_643683	hypothetical protein	617	206	24518.7	9.9176
EHI_050680_at	0.111992	0.880786	0.423305	0.323839	0.952546	0.597363	1.67282	up	1.0913	down	1.32326	down	3.17452	3.9168	3.04847	2.77042							EHI_050680		XM_651500	hypothetical protein	1201	361	41932.5	7.2168
EHI_127040_at	0.0296348	0.0192742	0.227093	0.190312	0.188467	0.433514	1.67271	down	1.96236	down	1.23558	down	5.87267	5.13048	4.90008	5.56747							EHI_127040		XM_646462	Ras guanine nucleotide exchange factor, putative	2529	825	94599	5.9391		GO:0005085|GO:0005622|GO:0007264|GO:0051056
EHI_181590_at	0.0107375	0.011134	0.00639775	0.141765	0.161704	0.10742	1.67267	down	1.73861	down	2.26272	down	7.21353	6.47138	6.41559	6.03547							EHI_181590		XM_644572	hypothetical protein	2188	711	82472.8	6.4149
EHI_174660_at	0.0710439	0.0314408	0.0414311	0.264653	0.214429	0.181175	1.67197	up	1.79959	up	1.68152	up	6.64775	7.3893	7.49542	7.39751							EHI_174660		XM_648255	hypothetical protein	660	183	20622.1	6.2681
EHI_155570_at	0.15172	0.0511142	0.121346	0.377845	0.253364	0.308006	1.67111	down	1.99915	down	1.34185	down	8.21869	7.47788	7.2193	7.79446							EHI_155570		XM_650693	glutamyl-tRNA synthetase, putative	1655	552	62877.5	8.5429	6.1.1.17	GO:0004818|GO:0004819|GO:0005524|GO:0006424
EHI_196790_at	0.20482	0.174985	0.131599				1.67093	down	1.72801	down	1.87039	down	3.22526	2.48461	2.43616	2.32193							EHI_196790	EHI_196790		hypothetical protein	1175	392	46560.4	4.2572
537.m00018_x_at	0.511248	0.00388367	0.127557	0.688533	0.132239	0.314976	1.67022	down	1.91873	up	1.29607	down	4.00812	3.26809	4.94827	3.63398	537.t00002	N/A	537.m00018	EAL42770	XP_648156	XM_643064
EHI_127090_at	0.0382358	0.0933334	0.167578	0.206672	0.329063	0.365189	1.67019	down	1.66488	down	1.27752	down	6.79335	6.05333	6.05793	6.44							EHI_127090		XM_647093	hypothetical protein, conserved	1931	623	73238.6	10.2104		GO:0001682|GO:0004526|GO:0006396
EHI_129470_x_at	0.239187	0.211968	0.0106182	0.479033	0.484459	0.118818	1.67015	down	1.69914	down	2.24927	down	3.49139	2.75141	2.72658	2.32193							EHI_129470		XM_643721	AIG1 family protein	875	292	34340	5.0295		GO:0005525|GO:0008150
EHI_035710_at	0.0513311	0.063324	0.107647	0.233967	0.277158	0.289313	1.66989	down	1.44826	down	1.26793	down	7.5071	6.76735	6.97278	7.16463							EHI_035710		XM_651055	RhoGAP domain containing protein	1349	450	51613.3	7.0468		GO:0005622|GO:0007165
EHI_048710_at	0.0110635	0.505325	0.00588014	0.142396	0.714382	0.107289	1.66978	down	1.02996	down	1.65576	down	8.56366	7.824	8.52107	7.83617							EHI_048710		XM_647644	protein kinase domain containing protein	881	294	33670.2	6.4282		GO:0008152|GO:0016301
EHI_111540_at	0.295647	0.779843	0.387716	0.534333	0.896358	0.589793	1.66906	down	1.09775	down	1.51639	down	6.08063	5.34159	5.94608	5.47999							EHI_111540	EHI_111540		leucine-rich repeat containing protein	1775	592	66306.4	5.538		GO:0005515
EHI_020480_at	0.0927984	0.0945904	0.735478	0.299731	0.331171	0.843441	1.66871	up	1.78496	up	1.0647	up	4.04364	4.78238	4.87954	4.13409							EHI_020480		XM_644186	hypothetical protein	1769	590	68846.6	7.9657
40.m00199_x_at	0.42265	1	0.047874	0.622261	1	0.194167	1.6685	up	1	down	1.82862	up	2.32193	3.06048	2.32193	3.19268	40.t00004	N/A	40.m00199	EAL49556	XP_654943	XM_649851
EHI_100500_at	0.0134075	0.0131891	0.00363951	0.148059	0.168745	0.103088	1.6678	down	1.21364	down	1.38173	down	8.43701	7.69906	8.15767	7.97053							EHI_100500		XM_650015	hypothetical membrane-spanning protein	1531	454	52403.9	8.8174
EHI_179090_at	0.0797946	0.0464871	0.0484915	0.278229	0.247849	0.19558	1.66726	down	1.93258	down	1.93803	down	7.23295	6.49548	6.28243	6.27836							EHI_179090	EHI_179090		hypothetical protein	8707	2881	333552	7.759
EHI_158190_at	0.334517	0.242961	0.146925	0.572332	0.515716	0.341564	1.66722	up	1.94478	up	2.55159	up	5.36992	6.10737	6.32952	6.72131							EHI_158190		XM_645724	hypothetical protein	689	214	24325	9.119
EHI_055710_at	0.175739	0.185516	0.169703	0.406479	0.453623	0.367704	1.66714	down	1.60016	down	1.61255	down	6.51041	5.77304	5.8322	5.82107							EHI_055710		XM_646946	protein kinase, putative	3404	1135	129372	6.3219		GO:0004672|GO:0005524|GO:0006468
183.m00115_s_at	0.00472119	0.692612	0.267202	0.12398	0.844493	0.472776	1.66693	down	1.04269	up	1.62113	down	9.22521	8.48802	9.28552	8.52821	183.t00021	N/A	183.m00115	EAL45716	XP_651090	XM_645998
EHI_151720_at	0.0392795	0.139895	0.0148105	0.208371	0.39599	0.13162	1.66667	down	1.27423	down	1.58468	down	7.05307	6.3161	6.70344	6.38888							EHI_151720		XM_652317	hypothetical protein	1424	455	53763.3	9.1698
207.m00059_x_at	0.030945	0.0420869	0.194026	0.192424	0.238111	0.397853	1.6664	down	1.76441	down	1.20472	down	6.18746	5.45073	5.36828	5.91876	207.t00001	N/A	207.m00059	EAL45239	XP_650625	XM_645533
EHI_144270_x_at	0.00504722	0.0410985	0.0079475	0.124534	0.235149	0.110688	1.66603	up	1.5708	down	1.63686	up	8.5498	9.28621	7.8983	9.26073							EHI_144270		XM_643797	AIG1 family protein	863	288	32889	8.6267		GO:0005525|GO:0008150
21.m00248_x_at	0.358196	0.695623	0.371017	0.59357	0.845401	0.574756	1.66586	up	1.22071	up	1.66557	up	3.32884	4.0651	3.61656	4.06486	21.t00027	N/A	21.m00248	EAL50483	XP_655866	XM_650774
EHI_138950_at	0.00511431	0.0104357	0.0163277	0.124848	0.159698	0.134642	1.66553	down	1.34086	down	1.37853	down	10.2596	9.52366	9.83648	9.79651							EHI_138950		XM_646551	hypothetical protein	383	128	14859.1	4.7587
EHI_063680_at	0.160768	0.233825	0.367278	0.389693	0.507316	0.570739	1.66532	down	1.3996	down	1.336	down	6.03241	5.29661	5.54739	5.61449							EHI_063680		XM_645892	hypothetical protein	1537	460	53235.8	6.9214
EHI_194870_x_at	0.00169219	0.325811	0.19604	0.0984177	0.598081	0.400446	1.66441	down	1.48992	down	1.46103	down	5.95606	5.22105	5.38083	5.40908							EHI_194870		XM_643242	hypothetical protein, conserved	1826	609	71380.1	10.113
EHI_186870_at	0.0155583	0.856999	0.519612	0.155406	0.939587	0.681156	1.6644	up	1.02706	up	1.06278	up	6.88101	7.61601	6.91953	6.96885							EHI_186870		XM_651342	hypothetical protein	1340	447	51683.5	7.0184
EHI_071210_at	0.0620679	0.0797752	0.0134712				1.66379	up	1.65337	up	2.1958	up	2.43472	3.16919	3.16013	3.56947							EHI_071210		XM_642801	hypothetical protein	899	300	33615.7	4.3925
EHI_141220_s_at	0.131894	0.196336	0.230821	0.350805	0.467065	0.436996	1.6631	down	1.71187	down	2.29265	down	4.1578	3.42393	3.38223	2.96079							EHI_141220	EHI_141220		hypothetical protein, conserved	605	202	20583	8.2044
AFFX-TransRecMur/X57349_3_at	0.316301	0.431098	0.723677				1.6631	down	1.48058	down	1.21656	down	3.0558	2.32193	2.48964	2.77299
EHI_068130_at	0.0119042	0.0241874	0.00664975	0.143864	0.198879	0.10742	1.66294	down	1.39323	down	1.39127	down	6.30395	5.57022	5.82552	5.82755							EHI_068130		XM_651666	hypothetical protein	878	293	34042	4.7287
356.m00029_s_at	0.0210656	0.0210656	0.781429	0.169405	0.192638	0.875008	1.66244	down	1.66244	down	1.13204	down	3.05523	2.32193	2.32193	2.87631	356.t00001	N/A	356.m00029	EAL43617	XP_649003	XM_643911
EHI_122800_at	0.242301	0.644378	0.921512	0.481359	0.813304	0.966491	1.66237	down	1.24364	down	1.03921	down	3.50071	2.76748	3.18615	3.44522							EHI_122800		XM_649132	actin-binding protein, putative	4808	1603	186881	6.3391		GO:0003779|GO:0007010
EHI_164910_at	0.0906413	0.130225	0.094666	0.296305	0.382134	0.267704	1.6619	down	1.49382	down	1.61756	down	9.50799	8.77515	8.92898	8.81417							EHI_164910		XM_650115	serine/threonine protein kinase, putative	1307	436	49240	9.5833		GO:0004672|GO:0005524|GO:0006468
EHI_016440_at	0.0122582	0.0296902	0.083822	0.144384	0.210264	0.252963	1.66158	up	1.40995	up	1.25982	up	10.3385	11.0711	10.8342	10.6717							EHI_016440		XM_648429	hypothetical protein	464	155	17401.2	10.52
EHI_020720_x_at	0.119323	0.534504	0.207469	0.333043	0.73677	0.412668	1.66129	down	1.34687	down	1.53718	down	3.3258	2.59349	2.89618	2.70552							EHI_020720	EHI_020720		hypothetical protein	386	129	15175.2	6.5116
EHI_029060_at	0.134168	0.175096	0.357408	0.353699	0.443241	0.562211	1.66115	up	1.53409	up	1.27939	up	9.19787	9.93005	9.81526	9.55333							EHI_029060		XM_647558	hypothetical protein	839	280	32811.5	4.5506
EHI_052890_at	0.159037	0.00978624	0.0663464	0.387662	0.159111	0.225129	1.66112	down	1.88904	down	2.0316	down	7.12532	6.39316	6.20766	6.1027							EHI_052890		XM_645369	hypothetical protein	1970	657	75470.9	7.1578
EHI_052750_at	0.117927	0.570358	0.243183	0.3314	0.763405	0.449001	1.66017	up	1.1225	up	1.49646	up	4.72357	5.4549	4.89028	5.30512							EHI_052750	EHI_052750		hypothetical protein	516	140	15931.9	4.0798
EHI_140380_s_at	0.0655386	0.0871858	0.113607	0.256855	0.31878	0.297718	1.6599	down	1.53269	down	1.33044	up	8.43069	7.69958	7.81462	8.84258							EHI_140380	EHI_140380		hypothetical protein	605	202	24310.1	9.8033
EHI_096270_at	0.00401268	0.445584	0.196156	0.116625	0.665515	0.400483	1.65917	up	1.0182	up	1.09354	down	9.13996	9.87042	9.16598	9.01095							EHI_096270		XM_651810	hypothetical protein	719	240	27405.5	8.9201
562.m00024_at	0.019642	0.238134	0.867172	0.166434	0.511529	0.932574	1.65822	up	1.29207	down	1.01275	down	6.46061	7.19025	6.09093	6.44234	562.t00003	N/A	562.m00024	EAL42728	XP_648114	XM_643022
EHI_019290_at	0.0657689	0.771782	0.737754	0.257019	0.892949	0.844529	1.65811	up	1.10949	up	1.13827	up	2.58509	3.31463	2.73498	2.77193							EHI_019290		XM_645043	hypothetical protein	1217	406	42454	4.6178
304.m00067_x_at	0.42265	0.791331	0.755592				1.65709	down	1.19849	down	1.23212	down	3.05058	2.32193	2.78936	2.74945	304.t00010	N/A	304.m00067	EAL44040	XP_649427	XM_644335
70.m00170_s_at	0.0156262	0.0955739	0.00837119	0.155406	0.332917	0.110688	1.65672	down	1.22577	down	1.7451	down	8.97235	8.24401	8.67866	8.16904	70.t00024	N/A	70.m00170	EAL48488	XP_653875	XM_648783
EHI_087350_s_at	0.0731981	0.0859009	0.0244965	0.268763	0.316069	0.153195	1.6561	down	1.96959	down	2.16535	down	7.07813	6.35034	6.10023	5.96353							EHI_087350		XM_643603	hypothetical protein, conserved	1556	494	57079.1	5.4932
EHI_148770_at	0.0277464	0.108537	0.0659478	0.185914	0.351113	0.224125	1.65578	down	1.26023	down	1.36268	down	6.85251	6.125	6.51882	6.40607							EHI_148770		XM_652371	hypothetical protein, conserved	7463	2456	287429	6.1495
EHI_135800_at	0.0838974	0.118581	0.179615	0.285187	0.364276	0.380178	1.65563	down	1.48646	down	1.41249	down	9.73555	9.00817	9.16367	9.2373							EHI_135800		XM_648910	hypothetical protein	1545	484	57449.7	9.7879
EHI_200040_s_at	0.0940452	0.193978	0.192206	0.30131	0.464143	0.39622	1.65556	down	1.33413	down	1.32414	up	4.93007	4.20275	4.51418	5.33512							EHI_200040		XM_644632	hypothetical protein	803	268	31851.3	10.1662
147.m00091_s_at	0.0760452	0.00440529	0.279492	0.273462	0.132239	0.485327	1.65541	up	2.23274	up	1.70989	up	2.38386	3.11105	3.54268	3.15776	147.t00001	N/A	147.m00091	EAL46391	XP_651777	XM_646685
EHI_125830_at	0.0292831	0.420069	0.293916	0.189604	0.647588	0.5011	1.65529	up	1.12414	up	1.13046	down	8.81878	9.54586	8.98759	8.64186							EHI_125830		XM_651403	heat shock protein, Hsp20 family	419	140	15906.4	8.4442
EHI_187100_at	0.319301	0.199032	0.148046	0.55857	0.471019	0.342631	1.65518	up	2.06101	up	2.43418	up	6.86382	7.59081	7.90718	8.14725							EHI_187100		XM_651384	hypothetical protein	331	93	10567	5.1723
EHI_064650_at	0.133566	0.199065	0.319875	0.353206	0.471019	0.528452	1.65492	up	1.47319	up	1.3126	up	8.3589	9.08566	8.91785	8.75133							EHI_064650		XM_643452	hypothetical protein	977	326	37787.5	8.7852
49.m00173_at	0.00666358	0.000220593	0.000170943	0.129122	0.110421	0.058608	1.65487	up	1.5676	up	1.95413	up	8.14317	8.86989	8.79173	9.10969	49.t00008	N/A	49.m00173	EAL49208	XP_654595	XM_649503
EHI_012560_at	0.221002	0.30544	0.111603	0.459536	0.58041	0.29477	1.65479	up	1.39132	up	1.90848	up	4.59332	5.31997	5.06977	5.52574							EHI_012560	EHI_012560		hypothetical protein	1252	399	47982.6	6.4272
EHI_074790_x_at	0.411739	0.26701	0.454697	0.622261	0.543596	0.624296	1.65415	up	2.21109	up	1.64053	up	3.02716	3.75325	4.17191	3.74132							EHI_074790		XM_644486	hypothetical protein	305	102	12117.8	8.3113
EHI_048630_at	0.0410659	0.0885883	0.04581	0.212406	0.321215	0.189451	1.65404	down	1.4195	down	1.42629	down	10.0128	9.28678	9.5074	9.50051							EHI_048630		XM_647635	actin, putative	2141	714	78473.2	5.7057		GO:0005515
EHI_027370_at	0.300066	0.628688	0.154223	0.538747	0.803615	0.349355	1.65392	up	1.2278	up	2.29572	up	7.35266	8.07855	7.64874	8.55161							EHI_027370		XM_652513	hypothetical protein	737	246	27431.7	5.5393
EHI_093780_at	0.0286017	0.527259	0.0102919	0.188805	0.731748	0.117877	1.65391	down	1.05217	down	1.5717	down	7.93005	7.20417	7.85669	7.27773							EHI_093780		XM_652202	WD domain containing protein	1167	374	41943.5	5.2552
EHI_158060_at	0.385703	0.439693	0.314142	0.621285	0.661228	0.522595	1.65333	up	1.56636	up	1.89709	up	4.93835	5.66372	5.58576	5.86214							EHI_158060		XM_645710	RNA-binding protein, putative	817	256	30155.6	5.3211
EHI_101630_x_at	0.0819057	0.0252793	0.0209704	0.281206	0.200007	0.144393	1.65332	up	2.20756	up	2.40247	up	9.24242	9.96778	10.3849	10.5069							EHI_101630		XM_649121	hypothetical protein, conserved	2585	862	98669	5.0647
EHI_052770_at	0.23965	0.725482	0.543291	0.479412	0.864283	0.700409	1.65309	up	1.14584	up	1.24636	up	7.72131	8.44648	7.91771	8.03903							EHI_052770		XM_646541	glycosyl hydrolase, family 31 protein	2528	843	97665.5	6.7971		GO:0004553|GO:0005975
EHI_009590_at	0.0246078	0.0762069	0.0224199	0.180251	0.300433	0.148006	1.65216	down	1.26211	down	1.49154	down	8.71377	7.98942	8.37794	8.13697							EHI_009590		XM_649580	serine/threonine protein kinase, putative	5282	1761	197585	7.7096		GO:0004672|GO:0004713|GO:0005524|GO:0006468
EHI_134690_at	0.206579	0.30357	0.926345	0.444547	0.578494	0.969462	1.65183	up	1.4499	up	1.03128	up	7.31905	8.04312	7.855	7.36348							EHI_134690		XM_647027	hypothetical protein	1142	381	44380.9	9.1736
EHI_053110_at	0.0220908	0.208943	0.00988294	0.172534	0.480701	0.116803	1.65182	up	1.08961	up	2.1457	down	7.4583	8.18236	7.58211	6.35686							EHI_053110		XM_652037	hypothetical protein	902	301	33966.8	10.4619
EHI_025720_s_at	0.285349	0.150289	0.35085	0.524411	0.409853	0.556977	1.65168	down	1.67093	down	1.95822	down	5.7954	5.07146	5.05474	4.82585							EHI_025720	EHI_025720		hypothetical protein	479	160	18684.3	8.7001
EHI_156560_s_at	0.42265	0.42265	0.682549				1.65158	down	1.65158	down	1.30088	down	3.04577	2.32193	2.32193	2.66628							EHI_156560		XM_647538	heat shock protein, putative	2600	867	97624.3	5.5993		GO:0005515|GO:0005524|GO:0016887|GO:0019538
EHI_162570_at	0.0891509	0.890532	0.834265	0.293935	0.959308	0.909197	1.65048	up	1.04883	down	1.08647	down	5.12452	5.84741	5.05574	5.00487							EHI_162570		XM_646653	ornithine cyclodeaminase, putative	818	273	30309.2	6.932		GO:0008473
EHI_011820_at	0.164268	0.927095	0.741487	0.392838	0.979915	0.847026	1.65021	down	1.00486	up	1.07839	up	5.59185	4.8692	5.59885	5.70073							EHI_011820		XM_648712	hypothetical protein	992	331	39038.1	8.7727
14.m00292_s_at	0.346512	0.43638	0.546633	0.584262	0.658192	0.702128	1.65014	up	1.60621	up	1.25397	up	2.98241	3.705	3.66608	3.30891	14.t00013	N/A	14.m00292	EAL50930	XP_656313	XM_651221
EHI_031310_at	0.082881	0.578253	0.253503	0.283217	0.769006	0.459211	1.65001	down	1.16103	down	1.3141	down	6.59122	5.86875	6.37582	6.19714							EHI_031310		XM_648997	myotubularin, putative	2835	921	106187	8.3616		GO:0004437|GO:0046839
EHI_078240_s_at	0.197271	0.400133	0.133033	0.432168	0.647588	0.32218	1.64976	up	1.46489	up	1.71324	up	5.15762	5.87988	5.70841	5.93435							EHI_078240		XM_646894	hypothetical protein	353	118	13792.1	9.6281
64.m00167_s_at	0.00211473	0.00843385	0.620899	0.101855	0.152333	0.759496	1.64917	down	1.30639	down	1.06006	down	6.49133	5.76959	6.10574	6.40718	64.t00022	N/A	64.m00167	EAL48668	XP_654055	XM_648963
5.m00467_s_at	0.0575421	0.484866	0.187355	0.244996	0.698748	0.38972	1.64888	down	1.11148	down	1.34907	down	7.34093	6.61944	7.18845	6.90896	5.t00076	N/A	5.m00467	EAL51616	XP_657002	XM_651910
EHI_071350_x_at	0.0309142	0.325368	0.044038	0.192424	0.597985	0.185687	1.64887	down	1.12784	up	1.29027	down	5.95571	5.23424	6.12927	5.58804							EHI_071350		XM_643182	hypothetical protein	636	194	22345	7.1682
EHI_166590_s_at	0.0639776	0.266851	0.351194	0.254278	0.543596	0.556977	1.64875	down	1.66868	down	1.21748	down	5.2739	4.55253	4.53519	4.99							EHI_166590	EHI_166590		S1 RNA binding domain-containing protein	1577	526	61316.6	4.5621		GO:0003723|GO:0008150
EHI_069400_at	0.2673	0.301773	0.357121	0.506499	0.576989	0.562064	1.64843	up	1.58481	up	1.57827	up	3.83054	4.55164	4.49485	4.48889							EHI_069400		XM_650197	Rap GTPase	602	201	22845	7.0408		GO:0005525|GO:0005622|GO:0007264
470.m00033_at	0.183489	0.465231	0.2981	0.416323	0.681443	0.505565	1.6483	up	1.25085	up	1.42161	up	5.54731	6.2683	5.87022	6.05484	470.t00002	N/A	470.m00033	EAL42970	XP_648356	XM_643264
EHI_151730_at	0.0110278	0.0769503	0.790445	0.142396	0.301059	0.881032	1.64822	down	1.08442	up	1.00755	up	7.27127	6.55036	7.3882	7.28212							EHI_151730		XM_652316	protein kinase, putative	1226	409	47309.6	8.5681		GO:0004672|GO:0004713|GO:0005524|GO:0006468
EHI_138750_at	0.00217074	0.0275487	0.00353307	0.101855	0.205239	0.101725	1.64813	down	1.44592	down	1.74583	down	9.51222	8.79139	8.98023	8.70831							EHI_138750		XM_645045	tyrosine kinase, putative	3266	1089	124183	5.0778		GO:0004672|GO:0004713|GO:0005524|GO:0006468
EHI_030390_at	0.00115122	0.0365321	0.0926721	0.0918099	0.225476	0.265073	1.64807	up	1.10493	up	1.13376	down	8.95004	9.67082	9.09399	8.76892							EHI_030390		XM_644728	hypothetical protein	362	121	14320.7	10.5366
EHI_067570_at	0.067291	0.139351	0.0731565	0.2601	0.395734	0.236475	1.648	up	1.30164	up	1.49603	up	9.45162	10.1723	9.83196	10.0328							EHI_067570		XM_652060	tRNA-specific adenosine deaminase, putative	1085	362	41414.7	8.9846		GO:0003723|GO:0004000|GO:0006396
EHI_055980_at	0.32018	0.608275	0.232823	0.559305	0.789501	0.439263	1.64796	up	1.26119	up	1.912	up	5.40396	6.12464	5.73875	6.33905							EHI_055980		XM_644024	hypothetical protein	1655	552	63899.8	4.9944		GO:0005096|GO:0005622|GO:0051056
EHI_200750_at	0.267197	0.175386	0.0365095	0.506454	0.443241	0.171991	1.64778	down	1.27793	up	1.23809	up	4.37604	3.65551	4.72985	4.68416							EHI_200750		XM_647584	hypothetical protein	968	323	37024.2	4.9179
308.m00054_x_at	0.0506277	0.672441	0.214832	0.232516	0.832937	0.421167	1.64741	down	1.10616	down	1.2209	down	5.07468	4.35448	4.92912	4.78674	308.t00004	N/A	308.m00054	EAL44014	XP_649400	XM_644308
EHI_133220_s_at	0.206061	0.775994	0.471744	0.444004	0.895236	0.640159	1.64738	up	1.03079	up	1.46176	up	2.39269	3.11286	2.43644	2.9404							EHI_133220	EHI_133220		myb-like DNA-binding domain containing protein	770	257	31041.5	9.8379		GO:0003677|GO:0005634
EHI_174140_at	0.00877331	0.0180871	0.00885056	0.134855	0.185201	0.113025	1.64703	down	1.36317	down	1.56341	down	9.70279	8.98292	9.25582	9.05809							EHI_174140		XM_647404	hypothetical protein	3695	1232	137732	6.3673		GO:0005096|GO:0005515|GO:0005622|GO:0051056
EHI_104560_s_at	0.110799	0.420453	0.134692	0.322368	0.647588	0.324152	1.64695	down	1.20822	down	1.50156	up	5.90374	5.18394	5.63086	6.49021							EHI_104560			cortexillin, putative	1682	561	65089.1	4.8766		GO:0004725
EHI_087560_at	0.0972062	0.213243	0.180093	0.305926	0.486108	0.380419	1.64656	up	1.26388	up	1.21555	down	8.99525	9.71471	9.33311	8.71364							EHI_087560		XM_646266	hypothetical protein	479	160	18791.2	9.6791
EHI_092410_s_at	0.472187	0.859709	0.25898	0.662311	0.940865	0.465171	1.64637	down	1.05754	up	1.49869	up	3.80578	3.08649	3.88648	4.38948							EHI_092410		XM_650505	tRNA intron endonuclease, putative	491	164	19347.5	8.1874		GO:0000213|GO:0000214|GO:0006388
EHI_043010_at	0.039088	0.055179	0.0201506	0.208056	0.261813	0.141826	1.64612	down	1.63706	down	2.71302	down	10.723	10.004	10.0119	9.28312							EHI_043010		XM_647533	V-type ATPase, A subunit, putative	1823	608	67068.6	5.0135	3.6.3.14	GO:0005524|GO:0006754|GO:0015986|GO:0016469|GO:0046932|GO:0046933|GO:0046961|GO:0046962
EHI_176840_at	0.324481	0.650033	0.113483	0.562331	0.816778	0.297663	1.6461	up	1.20936	up	2.5839	up	3.35172	4.07077	3.62597	4.72127							EHI_176840		XM_644742	hypothetical protein	1370	457	53281	7.2579		GO:0003723|GO:0004540
EHI_149330_at	0.165225	0.00366342	1	0.394477	0.132239	1	1.64607	up	1.47321	up	1	down	2.32193	3.04095	2.88089	2.32193							EHI_149330	EHI_149330		hypothetical protein	359	120	13960.9	5.1781
EHI_120260_at	0.125364	0.357913	0.266497	0.340254	0.628423	0.472352	1.646	down	1.1759	down	1.4619	up	4.24871	3.52975	4.01495	4.79656							EHI_120260		XM_643420	hypothetical protein	764	255	29982.3	8.3386
EHI_007340_at	0.00730218	0.0377237	0.774221	0.13058	0.227909	0.870233	1.64588	down	1.5018	down	1.03249	down	7.90767	7.18882	7.32098	7.86155							EHI_007340		XM_645180	rodhanase-like domain containing protein	761	254	29319.3	9.1566
EHI_152600_at	0.00328212	0.687553	0.319593	0.109391	0.841146	0.528255	1.64567	up	1.01817	up	1.06421	up	8.01096	8.72964	8.03695	8.10075							EHI_152600		XM_651859	thioredoxin, putative	365	122	14811	7.0816
522.m00018_at	0.00467113	0.000334727	0.0598884	0.12398	0.110421	0.215802	1.64459	up	6.37433	down	2.43141	down	10.0742	10.7919	7.40188	8.79236	522.t00002	N/A	522.m00018	EAL42804	XP_648192	XM_643100
EHI_142890_at	0.243588	0.048963	0.0289667	0.482421	0.250687	0.160618	1.64445	up	2.06476	up	2.65029	up	6.07948	6.79709	7.12546	7.48563							EHI_142890		XM_645378	hypothetical protein	554	157	18664.1	9.4981
EHI_049950_x_at	0.0914107	0.138509	0.384721	0.29734	0.394845	0.587384	1.64405	down	1.43586	down	1.21693	down	5.09106	4.3738	4.56914	4.80782							EHI_049950		XM_652075	hypothetical protein	1631	544	61266.7	7.5211
EHI_094030_s_at	0.00220251	0.00722118	0.00220947	0.101855	0.143271	0.0989494	1.64403	down	1.47312	down	2.07439	down	11.2773	10.56	10.7184	10.2246							EHI_094030	EHI_094030		actin binding protein, putative	795	249	27201.3	4.4182
EHI_135040_at	0.025221	0.397956	0.025078	0.180944	0.647588	0.154397	1.64385	down	1.2254	down	1.37345	down	6.31474	5.59766	6.02149	5.85693							EHI_135040		XM_646570	WD domain containing protein	1133	378	43313.3	6.9125
EHI_196410_at	0.0070569	0.028923	0.00789257	0.129867	0.20843	0.110688	1.64349	down	1.39731	down	1.47705	down	8.80406	8.0873	8.32141	8.24134							EHI_196410		XM_644378	Ribosome biogenesis protein BMS1, putative	2927	976	111927	7.0079
EHI_186940_at	0.0386016	0.123618	0.375469	0.20745	0.371418	0.578688	1.64326	up	1.95227	up	1.74327	up	2.32193	3.03849	3.28708	3.12373							EHI_186940		XM_651335	hypothetical protein	644	215	25648.5	5.8201
EHI_189550_at	0.134556	0.954036	0.273198	0.353861	0.994156	0.478302	1.64285	up	1.01334	down	1.59995	up	6.3123	7.0285	6.29319	6.99033							EHI_189550		XM_645164	hypothetical protein	746	249	28660.1	9.5295
EHI_171310_at	0.333641	0.462358	0.266584	0.571507	0.679173	0.472411	1.64274	up	1.42903	up	1.75627	up	4.86475	5.58086	5.37979	5.67726							EHI_171310		XM_644859	protein kinase domain containing protein	1960	636	72922.2	5.0536		GO:0004672|GO:0005524|GO:0006468
EHI_136730_at	0.00578052	0.00495192	0.192808	0.127669	0.136711	0.396805	1.64258	up	1.48529	up	1.8129	up	4.37181	5.08777	4.94255	5.23011							EHI_136730		XM_646155	hypothetical protein	398	133	14883.1	8.4339
EHI_169220_at	0.0724213	0.0974955	0.243905	0.267035	0.335258	0.449953	1.64246	up	1.41565	up	1.20793	up	8.18027	8.89612	8.68173	8.45281							EHI_169220		XM_646121	hypothetical protein	671	224	25689	4.3251
EHI_120900_at	0.0264572	0.00202918	0.0469629	0.183039	0.122996	0.192349	1.64231	down	1.97071	down	1.61514	down	8.35606	7.64033	7.37734	7.6644							EHI_120900		XM_649253	calcium-binding protein 1 (EhCBP1)	404	135	14952.8	4.3198		GO:0005509
EHI_103760_at	0.243392	0.842509	0.852303	0.48222	0.932274	0.921946	1.64207	up	1.06582	up	1.06631	up	4.39248	5.108	4.48444	4.48511							EHI_103760		XM_648270	hypothetical protein	1925	642	73961.5	4.8248
EHI_085470_s_at	0.00952217	0.549174	0.136396	0.137708	0.747542	0.326542	1.642	down	1.05645	down	1.12516	up	7.12141	6.40596	7.04218	7.29153							EHI_085470	EHI_085470		splicing factor3B subunit 1, putative	1379	460	51870.2	9.6657
EHI_150410_at	0.0859949	0.711054	0.921721	0.288324	0.85521	0.966534	1.64158	up	1.20341	up	1.03161	up	2.67932	3.39441	2.94645	2.72422							EHI_150410		XM_650732	hypothetical protein	1352	451	52408.1	9.2671		GO:0005089|GO:0005622|GO:0035023
EHI_141880_at	0.0573624	0.0193318	0.210584	0.24447	0.188467	0.416395	1.64107	down	2.77752	down	1.77667	down	4.4952	3.78056	3.0214	3.66602							EHI_141880		XM_649549	Rho guanine nucleotide exchange factor, putative	1334	445	52396.7	9.3896		GO:0005089|GO:0005622|GO:0035023
EHI_146100_at	0.42265	0.42265	0.626957				1.64101	down	1.64101	down	1.35293	down	3.03651	2.32193	2.32193	2.60043							EHI_146100		XM_644795	hypothetical protein	1220	407	45837.3	4.6621
286.m00070_s_at	0.00642038	0.0186891	0.00487107	0.129108	0.187457	0.104471	1.6409	down	1.39262	down	1.67604	down	11.3694	10.6549	10.8916	10.6243	286.t00011	N/A	286.m00070	EAL44219	XP_649599	XM_644507
EHI_199650_at	0.0250896	0.0364683	0.0866072	0.180596	0.225476	0.257256	1.64071	up	1.40779	up	1.23696	down	7.93159	8.64592	8.42503	7.62479							EHI_199650		XM_649651	hypothetical protein	398	133	15340.7	3.9518
342.m00056_s_at	0.0233021	0.892536	0.362659	0.177242	0.960448	0.566793	1.64067	up	1.01701	up	1.15451	up	5.62558	6.33987	5.64991	5.83286	342.t00005	N/A	342.m00056	EAL43732	XP_649123	XM_644031
EHI_012090_at	0.26581	0.898063	0.735642	0.50548	0.963567	0.843441	1.64037	up	1.01685	up	1.11212	down	4.30027	5.01429	4.32438	4.14696							EHI_012090		XM_651107	leucine rich repeat protein, BspA family	659	220	25506.3	6.9198		GO:0003674|GO:0008150
EHI_110610_at	0.00708321	0.0114683	0.0172004	0.129867	0.161706	0.135591	1.63996	up	1.3912	up	1.27577	up	8.49294	9.2066	8.96926	8.84431							EHI_110610		XM_649166	hypothetical protein	548	183	19977.2	5.771
EHI_091690_at	0.062133	0.493246	0.834525	0.252381	0.706233	0.909197	1.63969	down	1.15743	down	1.07373	down	3.40256	2.68914	3.19163	3.29993							EHI_091690		XM_644057	hypothetical protein	494	165	19598	7.634
EHI_156680_at	0.0859505	0.0826481	0.0535619	0.288324	0.310517	0.204783	1.63952	up	1.65205	up	1.91821	up	5.05804	5.77132	5.7823	5.9978							EHI_156680		XM_645069	hypothetical protein	1334	445	53382.4	6.8871
139.m00109_s_at	0.0121887	0.0433554	0.0231973	0.144129	0.24122	0.149587	1.63948	down	1.45933	down	1.69961	down	8.77585	8.06261	8.23054	8.01065	139.t00005	N/A	139.m00109	EAL46553	XP_651940	XM_646848
EHI_164170_s_at	0.275739	0.57739	0.177347	0.515619	0.768796	0.377614	1.63743	up	1.15269	up	3.02398	up	2.73592	3.44735	2.94093	4.33236							EHI_164170	EHI_164170		hypothetical protein	330	89	9908.05	4.17
EHI_118620_at	0.0334094	0.04285	0.100884	0.195482	0.239922	0.278165	1.6374	down	1.66369	down	1.28393	down	6.12064	5.40924	5.38626	5.76008							EHI_118620		XM_649041	HEAT repeat domain containing protein	4769	1590	181069	9.4563
EHI_093740_at	0.0272092	0.0178901	0.0673941	0.185014	0.184266	0.227256	1.63717	down	1.35986	down	1.45482	down	10.56	9.84884	10.1166	10.0192							EHI_093740		XM_652206	hypothetical protein	989	330	36943.7	9.9794
43.m00196_x_at	0.00824007	0.00281822	0.00135365	0.134636	0.131041	0.0922599	1.63661	down	2.11516	down	1.96144	down	13.5193	12.8086	12.4385	12.5474	43.t00030	N/A	43.m00196	EAL49418	XP_654804	XM_649712
EHI_063020_at	0.172386	0.730036	0.792801	0.401923	0.867216	0.882081	1.63647	down	1.09619	down	1.07749	down	5.65428	4.9437	5.52179	5.54661							EHI_063020		XM_645144	hypothetical protein	740	247	29093.6	9.3687
EHI_099370_at	0.0199496	1	1	0.166434	1	1	1.63625	up	1	down	1	down	2.32193	3.03232	2.32193	2.32193							EHI_099370		XM_646657	hypothetical protein	824	275	32084.2	8.7124
EHI_005050_at	0.0350366	0.0252131	0.0390784	0.199908	0.200007	0.17747	1.63571	down	1.83381	down	3.15187	down	4.50446	3.79454	3.62961	2.84825							EHI_005050		XM_647746	sucrose transporter, putative	1524	492	56018	8.2237
EHI_094810_at	0.0711991	0.463632	0.315535	0.264653	0.6799	0.524129	1.6352	up	1.14561	up	1.39027	up	6.24181	6.95128	6.43793	6.71718							EHI_094810			Ras family protein	449	150	17004.2	5.7191		GO:0003674|GO:0008150
EHI_090390_s_at	0.118216	0.354394	0.728138	0.331597	0.62573	0.83781	1.63409	down	1.76814	down	1.11208	down	3.78521	3.07672	2.96298	3.63194							EHI_090390		XM_644928	hypothetical protein	416	139	16558	6.4891
EHI_109270_s_at	0.22484	0.751579	0.198747	0.462549	0.880696	0.403319	1.63337	down	1.20363	down	1.67231	down	3.23768	2.52983	2.97028	2.49584							EHI_109270		XM_643046	hypothetical protein	1139	380
678.m00014_x_at	0.42265	0.504826	0.804528	0.622261	0.714009	0.890717	1.63276	down	1.4942	down	1.17255	down	3.02924	2.32193	2.44987	2.7996	678.t00001	N/A	678.m00014	EAL42586	XP_647972	XM_642880
867.m00014_s_at	0.0513724	0.0199152	0.0347337	0.234033	0.190831	0.169016	1.63257	down	1.49061	down	1.49704	down	7.0179	6.31076	6.442	6.43579	867.t00002	N/A	867.m00014	EAL42500	XP_647885	XM_642793
EHI_011560_s_at	0.343999	0.85146	0.602133	0.581412	0.937186	0.745631	1.63227	up	1.10553	down	1.26138	down	2.99773	3.70461	2.85299	2.66273							EHI_011560		XM_648116	hypothetical protein	1601	534	59072.3	4.3242
EHI_073310_at	0.000320594	0.0026865	0.124881	0.0790379	0.129456	0.311989	1.63207	down	1.68186	down	1.53784	down	7.9739	7.2672	7.22385	7.353							EHI_073310		XM_651601	hypothetical protein	1847	616	71222.8	8.3073
EHI_090420_at	0.0653621	0.330635	0.0501236	0.256455	0.602801	0.198117	1.63169	up	1.15177	down	1.70421	up	4.16419	4.87056	3.96033	4.93329							EHI_090420		XM_644920	hypothetical protein	2136	689	77209.1	6.1208
EHI_168060_at	0.034578	0.147923	0.104903	0.199479	0.406953	0.284834	1.63168	down	1.33127	down	1.32746	down	7.29291	6.58656	6.88011	6.88424							EHI_168060		XM_647873	protein kinase, putative	1343	448	51413.3	6.9195		GO:0004672|GO:0005524|GO:0006468
EHI_094020_s_at	0.0779591	0.108268	0.0524826	0.276165	0.350954	0.203212	1.63116	down	1.47223	down	1.80498	down	12.8805	12.1746	12.3225	12.0285							EHI_094020	EHI_094020		hypothetical protein	278	93	10910.3	10.6531
EHI_048570_at	0.00710002	0.605247	0.0536496	0.129867	0.787968	0.204858	1.63095	up	1.02694	down	1.28731	up	6.49883	7.20454	6.46047	6.86318							EHI_048570		XM_647628	phosphoinositide phosphatase, putative	3130	999	115561	8.8009
EHI_157260_x_at	0.0636672	0.691684	0.42265	0.253854	0.844137	0.596952	1.63094	up	1.08273	up	1.07925	down	2.43195	3.13765	2.54663	2.32193							EHI_157260	EHI_157260		AIG1 family protein, putative	536	179	20723.8	7.3831
41.m00221_s_at	0.00671285	0.055945	0.0106998	0.129186	0.262716	0.118818	1.63087	down	1.17678	down	1.50924	down	8.82333	8.11768	8.58849	8.22951	41.t00018	N/A	41.m00221	EAL49510	XP_654898	XM_649806
246.m00066_x_at	0.0779682	0.725487	0.00792657	0.276165	0.864283	0.110688	1.63085	up	1.0832	down	5.12751	up	4.56774	5.27336	4.45244	6.926	246.t00002	N/A	246.m00066	EAL44718	XP_650104	XM_645012
95.m00127_s_at	0.0534523	0.0998938	0.108091	0.23683	0.339359	0.29006	1.63068	down	1.41267	down	1.52679	down	6.40036	5.69488	5.90194	5.78985	95.t00001	N/A	95.m00127	EAL47667	XP_653053	XM_647961
15.m00299_x_at	0.447793	0.936955	0.934517	0.643689	0.98562	0.973227	1.63044	down	1.04765	up	1.0664	down	3.07342	2.36816	3.14057	2.98067	15.t00008	N/A	15.m00299	EAL50889	XP_656274	XM_651182
EHI_006760_at	0.114187	0.854884	0.976733	0.327232	0.938823	0.99825	1.63018	up	1.06303	up	1.00832	down	5.56759	6.27262	5.65578	5.55564							EHI_006760		XM_649378	hypothetical protein, conserved	723	222	26311.2	8.3072
EHI_183130_at	0.122021	0.535377	0.727089	0.336444	0.73753	0.836824	1.62976	down	1.1293	down	1.09477	down	5.35654	4.65188	5.18111	5.22592							EHI_183130		XM_647698	hypothetical protein	983	328	38076.5	8.5549		GO:0003676|GO:0005622|GO:0008270
EHI_193390_at	0.0587777	0.24258	0.134348	0.247002	0.515157	0.323983	1.62972	up	1.23711	up	1.36834	up	7.04855	7.75317	7.35553	7.50097							EHI_193390		XM_646854	heat shock protein, Hsp20 family, putative	494	165	18542	5.2264
EHI_126300_at	0.0493443	0.0685101	0.0627035	0.229823	0.287174	0.218692	1.62946	up	1.65516	up	1.52426	up	7.14959	7.85398	7.87656	7.7577							EHI_126300			hypothetical protein	878	273	31603.7	8.7547
EHI_130860_at	0.021587	0.0134149	0.0201912	0.170894	0.169858	0.141826	1.62934	up	1.65169	up	1.51704	up	7.70108	8.40537	8.42503	8.30234							EHI_130860		XM_650451	longevity-assurance family protein	977	326	37522.4	8.0502		GO:0003824|GO:0008152|GO:0016021
EHI_152500_at	0.0743521	0.548616	0.25847	0.27093	0.747249	0.464639	1.629	up	1.10852	up	1.25994	up	8.38129	9.08527	8.52992	8.71464							EHI_152500		XM_651869	hypothetical protein	434	145	16968.6	3.7806
EHI_138310_at	0.0528077	0.00308849	0.485461	0.235806	0.132239	0.652567	1.62784	down	1.19134	down	1.07977	down	5.49982	4.79686	5.24724	5.38909							EHI_138310		XM_650052	hypothetical protein	866	289	32476.3	4.2712
EHI_152840_at	0.0497019	0.133698	0.112558	0.230638	0.387373	0.296305	1.62729	up	1.25857	up	1.39605	up	6.18683	6.8893	6.51862	6.66818							EHI_152840		XM_650604	hypothetical protein	1109	304	34575	6.2421
EHI_110010_at	0.0181941	0.0150465	0.0134866	0.164824	0.174788	0.127578	1.62712	down	1.51656	down	1.7394	down	10.1765	9.47417	9.57569	9.3779							EHI_110010		XM_648980	serine/threonine protein kinase, putative	1793	536	61177.3	5.3321		GO:0004672|GO:0004713|GO:0005524|GO:0006468
EHI_007510_x_at	0.00956566	0.00509443	0.00355466	0.137708	0.137103	0.102009	1.62598	down	2.0694	down	1.99086	down	13.5343	12.833	12.4851	12.5409							EHI_007510		XM_649713	hypothetical protein, conserved	1424	475	57794.3	3.7851
EHI_167000_at	0.062988	0.24118	0.933944	0.253231	0.514853	0.972953	1.62581	up	1.30691	down	1.0132	up	6.78708	7.48824	6.40092	6.80599							EHI_167000		XM_649698	phospholipase, patatin family protein	1765	564	64316	5.5701		GO:0006629
EHI_053030_at	0.00746635	0.0471044	0.002049	0.130796	0.24798	0.0989234	1.62541	up	1.50155	up	2.40916	up	6.0181	6.71891	6.60456	7.28663							EHI_053030		XM_652006	hypothetical protein	1513	455	52354.6	5.217
EHI_059880_at	0.419472	0.00622781	0.956114	0.622261	0.141545	0.984786	1.62464	up	1.59894	down	1.02793	down	2.99904	3.69916	2.32193	2.95931							EHI_059880		XM_647803	glycerophosphoryl diester phosphodiesterase, putative	1160	387	44545.6	6.3733		GO:0006071|GO:0008889
EHI_080710_s_at	0.357169	0.426481	0.637369	0.593029	0.650507	0.771742	1.62457	down	1.31856	down	1.16755	up	4.39822	3.69816	3.99925	4.6217							EHI_080710		XM_649220	hypothetical protein, conserved	2111	704	81810.3	5.1708
EHI_067550_at	0.213154	0.154896	0.325907	0.451567	0.416582	0.534037	1.62447	up	1.28578	up	1.19058	up	6.70625	7.40622	7.0689	6.95792							EHI_067550		XM_652062	hypothetical protein	836	279	31706.5	10.9036
EHI_194830_at	0.402306	0.507403	0.115508	0.622261	0.715336	0.300355	1.62436	down	1.1824	down	1.74113	down	4.01755	3.31768	3.77584	3.21753							EHI_194830	EHI_194830		hypothetical protein	1101	341	40121.4	6.8585
EHI_086050_at	0.144975	0.344785	0.149773	0.368014	0.617512	0.344485	1.62396	down	1.25953	down	2.28267	down	5.94745	5.24794	5.61457	4.75673							EHI_086050		XM_647991	protein kinase, putative	3836	1279	143490	6.1995		GO:0004672|GO:0004713|GO:0005524|GO:0006468
EHI_178490_at	0.00158411	0.0054969	0.00726381	0.0977795	0.137103	0.108888	1.62388	down	1.3733	down	1.15068	down	11.2733	10.5738	10.8156	11.0708							EHI_178490		XM_647942	kinase, putative	779	260	28490.2	6.7809		GO:0008652
EHI_094470_s_at	0.42265	0.818096	0.42265	0.622261	0.919274	0.596952	1.62366	down	1.16598	down	1.62366	down	3.02118	2.32193	2.79963	2.32193							EHI_094470	EHI_094470		heat shock protein 101, putative	365	122	13757.3	9.757
EHI_020970_s_at	0.0541904	1	0.202871	0.237566	1	0.408266	1.62325	up	1	down	1.33655	up	2.32193	3.02081	2.32193	2.74044							EHI_020970	EHI_020970		hypothetical protein	1028	343	39390.6	4.5805
EHI_151870_at	0.210329	0.968137	0.284751	0.448482	1	0.490943	1.6231	up	1.03021	down	1.46024	up	3.64934	4.34808	3.6064	4.19554							EHI_151870		XM_652300	glycosyltransferase, putative	1460	487	57444.9	8.5327
113.m00170_x_at	0.00179152	0.42265	0.0307969	0.0993816	0.647588	0.162518	1.62284	up	1.34424	up	2.32177	up	2.32193	3.02045	2.74872	3.53716	113.t00026	N/A	113.m00170	EAL47189	XP_652575	XM_647483
348.m00048_s_at	0.0191595	0.012917	0.085471	0.165855	0.167783	0.255403	1.62279	down	1.52578	down	1.64945	down	7.22308	6.52461	6.61353	6.50109	348.t00003	N/A	348.m00048	EAL43666	XP_649059	XM_643967
EHI_023180_at	0.352461	0.319476	0.230642	0.589465	0.594126	0.436874	1.62254	up	1.70225	up	1.98589	up	9.39124	10.0895	10.1587	10.381							EHI_023180		XM_650563	Rab geranylgeranyltransferase alpha subunit, putative	1156	325	39027.6	6.286		GO:0004663|GO:0008318|GO:0018346
EHI_126120_at	0.107852	0.323425	0.81115	0.319728	0.596749	0.894433	1.62199	down	1.36961	down	1.08294	up	3.01969	2.32193	2.56593	3.13464							EHI_126120		XM_647595	DNA mismatch repair protein mutL, putative	1847	616	72934.6	9.3598
155.m00102_at	0.42265	0.42265	0.755847				1.62174	down	1.62174	down	1.28713	up	3.01947	2.32193	2.32193	3.38362	155.t00018	N/A	155.m00102	EAL46239	XP_651617	XM_646525
EHI_148440_at	0.000519624	0.00117445	0.00219566	0.0833786	0.116984	0.0989494	1.62153	down	1.66547	down	2.86099	down	7.66904	6.97168	6.93311	6.15252							EHI_148440		XM_652404	serine/threonine-protein kinase, putative	1802	601	69955.7	8.4468		GO:0004672|GO:0005524|GO:0006468
EHI_079180_at	0.00523807	0.0145718	0.00992296	0.125083	0.174143	0.116803	1.62142	up	1.33798	up	1.41918	up	8.25679	8.95405	8.67685	8.76185							EHI_079180		XM_649828	hypothetical protein, conserved	1064	355	40232.8	6.9303
EHI_154210_at	0.0803839	0.14928	0.218127	0.278694	0.408093	0.424769	1.62052	up	1.60914	up	1.30125	up	5.84076	6.53721	6.52705	6.22066							EHI_154210		XM_645345	hypothetical protein	386	129	15318.9	4.3071
EHI_199010_at	0.0344023	0.0152339	0.274626	0.198891	0.175331	0.480031	1.62014	up	1.2887	down	1.24037	down	6.82819	7.52431	6.46228	6.51743							EHI_199010		XM_648192	hypothetical protein	560	187	21896	9.439
EHI_189520_at	0.0525252	0.184984	0.34767	0.235806	0.45306	0.553946	1.61997	up	1.41672	up	1.14597	up	6.01159	6.70755	6.51414	6.20815							EHI_189520		XM_645161	hypothetical protein	1442	481	55872.8	7.1541
EHI_017150_s_at	0.0811149	0.281719	0.153045	0.279813	0.558121	0.348289	1.61982	up	1.2478	up	1.43955	up	5.87606	6.57189	6.19545	6.40168							EHI_017150	EHI_017150		hypothetical protein	793	239	27800.8	5.3678
EHI_136720_s_at	0.143191	0.208507	0.0688805	0.364943	0.480506	0.229707	1.61936	down	1.41134	down	2.16868	down	6.64685	5.95142	6.14979	5.53003							EHI_136720	EHI_136720		hypothetical protein	551	153	17077.9	4.2699
EHI_137230_at	0.0837005	0.798909	0.0192692	0.285013	0.906802	0.140095	1.61919	up	1.05655	up	2.11668	up	2.84282	3.53809	2.92217	3.92462							EHI_137230		XM_648759	hypothetical protein	642	146	17023.8	10.0952
EHI_070780_x_at	0.424793	0.780511	0.879904	0.624413	0.896534	0.939974	1.61866	down	1.25388	down	1.06595	up	3.59845	2.90365	3.27204	3.69059							EHI_070780		XM_649321	hypothetical protein	458	153	17852.4	9.8324
EHI_009450_at	0.126318	0.388085	0.88515	0.341705	0.647588	0.943093	1.61808	down	1.23432	down	1.03134	down	9.24078	8.5465	8.93707	9.19626							EHI_009450		XM_649567	hypothetical protein	629	210	23724.3	8.1913
EHI_053010_s_at	0.100271	0.271902	0.833165	0.31075	0.549092	0.908453	1.61796	up	1.25245	up	1.03658	down	8.03693	8.73111	8.36168	7.9851							EHI_053010		XM_644084	hypothetical protein, conserved	1415	472	54101.5	6.9149
65.m00167_x_at	0.357909	0.135775	0.893263	0.593281	0.390994	0.948032	1.61769	up	2.50159	up	1.11452	down	3.36291	4.05684	4.68576	3.20648	65.t00029	N/A	65.m00167	EAL48624	XP_654010	XM_648918
EHI_166930_x_at	0.353621	0.755734	0.280132	0.589977	0.882955	0.485956	1.61759	up	1.16292	up	1.60922	up	3.18611	3.87996	3.40387	3.87248							EHI_166930		XM_649672	hypothetical protein	1786	565	66350.7	9.126
299.m00054_s_at	0.00826518	0.000883727	0.0030547	0.134636	0.110421	0.101725	1.61741	down	1.92304	down	2.07128	down	11.16	10.4664	10.2166	10.1095	299.t00002	N/A	299.m00054	EAL44079	XP_649465	XM_644373
EHI_076880_x_at	0.42265	0.000798658	0.0121805	0.622261	0.110421	0.123275	1.61734	up	1.8168	up	2.24864	up	2.32193	3.01555	3.18333	3.49098							EHI_076880		XM_649847	DNA replication licensing factor, putative	2432	811	92792.1	5.1932		GO:0003677|GO:0005524|GO:0006270|GO:0008094|GO:0015979|GO:0015995|GO:0016851|GO:0016887
EHI_186930_at	0.383705	0.0724537	0.148061	0.619437	0.293515	0.342631	1.61705	up	1.78266	up	1.39058	up	4.23903	4.93239	5.07306	4.71472							EHI_186930		XM_651336	peptidase T, putative	1139	380	42674	6.119		GO:0006508|GO:0008237|GO:0045148
EHI_095200_at	0.0132366	0.0345019	0.00411446	0.147532	0.221613	0.104277	1.61676	down	1.32076	down	1.50663	down	8.76834	8.07523	8.36697	8.17701							EHI_095200		XM_643544	hypothetical protein	1937	646	76824	9.4907
274.m00071_x_at	0.233207	0.242474	0.0327539				1.61648	down	1.99558	down	2.86958	up	3.87567	3.18282	2.87886	5.39651	274.t00004	N/A	274.m00071	EAL44357	XP_649743	XM_644651
EHI_050120_at	0.00308766	0.0546376	0.0021194	0.106891	0.26104	0.0989494	1.61643	down	1.37205	down	1.84988	down	7.33805	6.64524	6.88172	6.45062							EHI_050120		XM_652098	hypothetical protein	1517	506	58513.3	5.3005
841.m00015_s_at	0.167008	0.0929698	0.0567975	0.396964	0.328102	0.21016	1.61627	down	1.25991	up	1.65709	up	4.80751	4.11484	5.14083	5.53616	841.t00001	N/A	841.m00015	EAL42512	XP_647898	XM_642806
40.m00221_s_at	0.472743	0.0490397	0.0585173	0.662311	0.250687	0.213133	1.6159	down	1.89338	down	1.95449	up	4.5323	3.83997	3.61134	5.49909	40.t00026	N/A	40.m00221	EAL49535	XP_654921	XM_649829
EHI_031510_at	0.0287343	0.0634697	0.0328858	0.188805	0.277158	0.164988	1.61531	up	1.36833	up	1.57582	up	6.35594	7.04775	6.80837	7.01204							EHI_031510		XM_648441	pumilio family RNA-binding protein	1454	485	55166.4	5.4648		GO:0003723|GO:0005096|GO:0005622|GO:0008152|GO:0051056
167.m00129_at	0.165676	0.629963	0.737892	0.395122	0.804404	0.844529	1.61497	down	1.08456	down	1.08657	down	4.14386	3.45235	4.02674	4.02407	167.t00015	N/A	167.m00129	EAL46025	XP_651411	XM_646319
EHI_073550_at	0.12534	0.476204	0.148903	0.340254	0.691249	0.343568	1.61492	up	1.13745	up	1.43122	up	6.26967	6.96114	6.45547	6.78692							EHI_073550		XM_651581	Sec7 domain containing protein	3915	1286	149400	6.3141		GO:0005086|GO:0005622
EHI_118050_at	0.0476605	0.0390329	0.0250219	0.227924	0.230963	0.154397	1.61475	down	1.69713	down	1.9532	down	9.17361	8.4823	8.41052	8.20778							EHI_118050		XM_650959	coatomer alpha subunit, putative	2600	867	97500.4	7.8988
EHI_021530_at	0.0655183	0.0801154	0.00943985	0.256855	0.306144	0.11524	1.61419	down	1.24004	up	1.06826	up	8.04376	7.35295	8.35414	8.13902							EHI_021530		XM_644905	hypothetical protein	502	147	16699.1	8.7252
EHI_086020_at	0.0653216	0.42265	0.42265	0.256455	0.647588	0.596952	1.61386	up	1.1989	up	1.3383	up	2.32193	3.01245	2.58364	2.74233							EHI_086020		XM_647988	hypothetical protein	578	193	22137.6	9.8353
EHI_123020_s_at	0.0589013	0.120662	0.0672983	0.247045	0.367073	0.22721	1.61375	down	1.5079	down	1.5054	down	7.96724	7.27682	7.37471	7.3771							EHI_123020	EHI_123020		hypothetical protein	524	175	19847.4	4.8293
EHI_053480_at	0.0460316	0.235721	0.659448	0.223597	0.509584	0.787144	1.61339	up	1.60608	up	1.26647	up	2.63216	3.32225	3.3157	2.97297							EHI_053480		XM_649149	deoxycytidyl transferase, putative	2179	709	82311	8.8652		GO:0003887|GO:0005622|GO:0006281
EHI_105230_s_at	0.254767	0.384428	0.208115	0.492721	0.647588	0.413564	1.61331	down	1.42483	down	2.33398	down	4.05931	3.36929	3.54853	2.83652							EHI_105230	EHI_105230		leucine-rich repeat containing protein	910	285	30258.6	7.273		GO:0004721|GO:0005515
EHI_172380_x_at	0.104228	0.137271	0.881367	0.315506	0.392512	0.940901	1.61324	up	1.45352	up	1.09751	up	3.17568	3.86564	3.71523	3.30992							EHI_172380	EHI_172380		hypothetical protein	913	277	32445.8	9.6119
38.m00224_s_at	0.0586513	0.161369	0.205813	0.246709	0.425311	0.410309	1.61324	down	1.30028	down	1.22809	down	6.28541	5.59546	5.90659	5.989	38.t00022	N/A	38.m00224	EAL49650	XP_655036	XM_649944
EHI_124840_at	0.124382	0.0075324	0.15118	0.338779	0.146028	0.346349	1.61302	down	1.45419	down	1.18446	down	6.70434	6.01457	6.16412	6.4601							EHI_124840		XM_644349	ABC transporter, putative	4118	1373	156595	7.5582		GO:0005524|GO:0006810|GO:0016021|GO:0016887|GO:0042626
EHI_178820_at	0.161074	0.410642	0.950653	0.390228	0.647588	0.981595	1.61259	up	1.25794	down	1.01708	down	7.6333	8.32268	7.30224	7.60887							EHI_178820		XM_651150	hypothetical protein	1616	539	64096.1	9.2621
EHI_146920_x_at	0.245818	0.608294	0.428833	0.48421	0.789501	0.602266	1.61234	up	1.07661	up	1.23574	up	3.87798	4.56714	3.98448	4.18336							EHI_146920		XM_644629	hypothetical protein	425	142	17202.8	4.8432
EHI_122730_x_at	0.1324	0.148491	0.233203	0.351567	0.407114	0.439408	1.61232	up	1.55148	up	1.66629	up	4.71582	5.40496	5.34947	5.45246							EHI_122730		XM_649139	Rab family GTPase	661	204	23328.5	7.8317		GO:0005525|GO:0005622|GO:0007264
EHI_023900_at	0.0215177	0.515562	0.0569481	0.17081	0.721605	0.21016	1.61219	up	1.05693	down	1.38927	up	8.22853	8.91755	8.14865	8.70286							EHI_023900		XM_643223	hypothetical protein, conserved	791	264	31278.8	8.2849
EHI_121790_at	0.0294728	0.045796	0.0256229	0.189614	0.246316	0.155299	1.61216	up	1.51537	up	1.79919	up	6.87354	7.56253	7.47321	7.72089							EHI_121790		XM_646692	ser/thr protein phosphatase family protein	866	289	34167.4	7.8255		GO:0016787
EHI_009570_at	0.0144689	0.0761368	0.0378166	0.152264	0.300433	0.175206	1.61196	down	1.91669	down	1.63281	down	7.21036	6.52154	6.27174	6.503							EHI_009570		XM_649577	gelsolin repeat protein, putative	4250	1417	169151	4.2962
EHI_199680_at	0.0866226	0.310146	0.364082	0.289338	0.585146	0.567897	1.61142	up	1.22054	up	1.19412	up	7.74305	8.43139	8.03057	7.99899							EHI_199680		XM_649654	hypothetical protein	3728	1243	144366	8.4538
EHI_094800_at	0.0129963	0.0356989	0.0166398	0.146374	0.223427	0.134932	1.61129	up	1.31265	up	1.55304	up	8.24933	8.93754	8.64181	8.88443							EHI_094800			major facilitator superfamily protein	1682	561	62590.4	5.2778
EHI_099280_s_at	0.386458	0.400176	0.465009	0.621926	0.647588	0.633469	1.61021	down	1.37893	down	1.45587	down	3.66029	2.97304	3.19673	3.11841							EHI_099280		XM_649203	importin alpha, putative	1499	500	57571.8	4.5972
EHI_141840_s_at	0.0391959	0.0191074	0.507637	0.208307	0.188353	0.67192	1.61019	down	1.33612	down	1.11657	down	7.57007	6.88284	7.15202	7.411							EHI_141840		XM_649553	calmodulin, putative	369	77	8678.58	3.711		GO:0005509
EHI_137020_at	0.0107342	0.0353076	0.064463	0.141765	0.222804	0.221577	1.61009	down	1.38548	down	1.65817	down	6.91141	6.22427	6.44103	6.18182							EHI_137020		XM_647503	hypothetical protein	1511	504	57537.9	8.1509
EHI_141850_at	0.00295999	0.00356958	0.0623883	0.106891	0.132239	0.218145	1.60978	down	1.61492	down	1.55358	down	7.9794	7.29254	7.28794	7.3438							EHI_141850		XM_649552	hypothetical protein	5870	1940	224238	5.3518
EHI_201080_at	0.00371289	0.0280311	0.0861805	0.114457	0.20654	0.256688	1.60933	down	1.17476	down	1.09343	down	11.6439	10.9574	11.4115	11.515							EHI_201080		XM_644930	protein kinase domain containing protein	4179	1337	147687	6.4701		GO:0004672|GO:0004713|GO:0005524|GO:0006468
EHI_096430_at	0.0521107	0.263853	0.0478021	0.234721	0.540976	0.194056	1.6092	down	1.15527	down	1.4468	down	5.2181	4.53175	5.00986	4.68523							EHI_096430		XM_651827	hypothetical protein	905	302	35635.6	7.3992
EHI_118020_at	0.0927945	0.356712	0.407343	0.299731	0.627546	0.596952	1.60862	down	1.15127	up	1.1344	up	5.52395	4.83812	5.72717	5.70587							EHI_118020		XM_650962	hypothetical protein	671	224	25437.7	4.6858
EHI_197520_at	0.42265	0.42265	0.877903	0.622261	0.647588	0.939157	1.60795	down	1.60795	down	1.14386	up	3.00715	2.32193	2.32193	3.20106							EHI_197520		XM_646601	hypothetical protein	1232	411	45006.3	4.7048
EHI_083620_at	0.0133259	0.015006	0.0111866	0.147532	0.174788	0.119528	1.60794	down	1.5413	down	1.77702	down	10.8247	10.1395	10.2006	9.99526							EHI_083620		XM_649330	hypothetical protein	4961	1654	185068	4.7525
EHI_066760_at	0.0328339	0.0548752	0.0552561	0.195069	0.261382	0.207391	1.6079	down	1.38652	down	1.38754	down	11.9754	11.2902	11.5039	11.5029							EHI_066760	EHI_066760		hypothetical protein	455	123	13221	7.3403
301.m00039_s_at	0.00611226	0.00977477	0.00649338	0.128082	0.159111	0.10742	1.60764	down	1.65468	down	1.59752	down	10.5941	9.90913	9.86752	9.91824	301.t00005	N/A	301.m00039	EAL44062	XP_649448	XM_644356
EHI_002780_at	0.0346874	0.389066	0.938677	0.199479	0.647588	0.975696	1.60762	up	1.10348	down	1.00823	up	11.1322	11.8171	10.9902	11.144							EHI_002780		XM_642973	hypothetical protein	557	186	20965.7	7.0473
EHI_100290_at	0.00369645	0.00242219	0.000747795	0.114457	0.127296	0.0876818	1.60747	down	1.72333	down	2.46733	down	10.1609	9.4761	9.37569	8.85794							EHI_100290		XM_646614	Rap/Ran GTPase-activating protein, putative	1750	563	65519.1	5.1591		GO:0005096|GO:0005622|GO:0051056
EHI_124340_at	0.246639	0.387889	0.387928	0.485133	0.647588	0.589904	1.60746	down	1.36644	up	1.57124	up	5.3814	4.69661	5.83182	6.0333							EHI_124340		XM_649764	hypothetical protein	908	303	36001.6	8.2801
EHI_042860_s_at	0.42265	0.638341	0.42265				1.60717	down	1.32457	down	1.60717	down	3.00645	2.32193	2.60093	2.32193							EHI_042860		XM_647538	heat shock protein, putative	2600	867	97624.3	5.5993		GO:0005515|GO:0005524|GO:0016887|GO:0019538
EHI_125690_at	0.0237109	0.989381	0.441227	0.177242	1	0.613527	1.60709	up	1.00346	up	1.11465	up	6.90366	7.58811	6.90865	7.06026							EHI_125690		XM_651418	hypothetical protein	1335	364	41654	9.8218
EHI_078170_at	0.0330815	0.039126	0.0296114	0.195399	0.230963	0.161121	1.60699	down	1.5419	down	1.63023	down	7.84172	7.15736	7.21702	7.13665							EHI_078170		XM_646902	leucine-rich repeat domain-containing protein	5739	1895	219859	8.4635		GO:0003674|GO:0008150
EHI_024620_at	0.189953	0.597829	0.536115	0.424335	0.783912	0.694442	1.60697	up	1.15996	up	1.273	up	5.76225	6.4466	5.97633	6.11048							EHI_024620		XM_647199	hypothetical protein	758	253	28992.4	10.1066
38.m00207_x_at	0.547035	0.373351	0.635517	0.714314	0.642038	0.770463	1.60688	up	1.87878	up	1.37287	up	3.12112	3.80538	4.03091	3.57831	38.t00005	N/A	38.m00207	EAL49636	XP_655022	XM_649930
EHI_151350_at	0.0928747	0.155704	0.129246	0.29975	0.417728	0.317126	1.60684	up	1.44918	up	1.67796	up	5.94821	6.63244	6.48345	6.69492							EHI_151350	EHI_151350		hypothetical protein	311	104	12055.6	8.9097
EHI_035370_at	0.110111	0.75814	0.249309	0.321994	0.884463	0.455301	1.60673	up	1.10802	up	1.40377	up	5.76577	6.4499	5.91376	6.25508							EHI_035370		XM_651017	hypothetical protein	1352	451	53056.4	9.834
EHI_128490_s_at	0.0199441	0.692111	0.0274323	0.166434	0.844354	0.157278	1.60654	up	1.13439	up	1.22393	up	4.36602	5.04998	4.54793	4.65754							EHI_128490	EHI_128490		hypothetical protein	403	95	10777.4	8.5865
390.m00062_s_at	0.213375	0.079893	0.079893	0.451639	0.305779	0.246459	1.60637	down	1.91529	down	1.91529	down	3.25949	2.57569	2.32193	2.32193	390.t00006	N/A	390.m00062	EAL43413	XP_648801	XM_643709
EHI_022900_x_at	0.0158233	0.0565579	0.0409844	0.15598	0.263293	0.180743	1.60578	up	1.4862	up	1.71517	up	6.28721	6.97048	6.85884	7.06556							EHI_022900		XM_648392	hypothetical protein	206	69	7954.78	8.0401		GO:0016021
EHI_109830_at	0.0101889	0.0729848	0.0170209	0.140424	0.294433	0.135591	1.60554	up	1.17425	up	2.04951	up	6.67598	7.35904	6.90772	7.71127							EHI_109830		XM_647121	leucine-rich repeat containing protein	1682	544	62665.2	5.2459		GO:0005515
282.m00078_s_at	0.0167374	0.038623	0.095667	0.159145	0.230466	0.269372	1.60551	down	1.37116	down	1.21588	down	10.4219	9.73888	9.96652	10.1399	282.t00001	N/A	282.m00078	EAL44263	XP_649649	XM_644557
EHI_093700_s_at	0.00817563	0.930405	0.0656826	0.134619	0.980898	0.223572	1.60546	up	1.03412	up	2.56856	up	2.76352	3.4465	2.81193	4.12448							EHI_093700		XM_652210	myb-like DNA-binding domain containing protein	485	162	19325.8	9.7773		GO:0003677|GO:0005634
526.m00039_s_at	0.400347	0.993285	0.557536	0.622261	1	0.71048	1.60496	up	1.00374	down	1.22447	down	2.72553	3.40807	2.72014	2.43337	526.t00004	N/A	526.m00039	EAL42782	XP_648168	XM_643076
5.m00436_x_at	0.00185614	0.42265	0.42265	0.0993816	0.647588	0.596952	1.60449	up	1.35397	up	1.49472	up	2.32193	3.00405	2.75912	2.9018	5.t00045	N/A	5.m00436	EAL51653	XP_657036	XM_651944
EHI_154690_at	0.0347785	0.0278775	0.782873	0.199479	0.205964	0.875725	1.60438	up	1.54757	down	1.03769	down	5.88732	6.56933	5.25732	5.83394							EHI_154690	EHI_154690		hypothetical protein	389	130	15153.2	7.4197
EHI_169330_at	0.0315411	0.110232	0.0268646	0.193021	0.352816	0.156777	1.60425	up	1.27251	up	1.74296	up	7.06494	7.74684	7.41261	7.86648							EHI_169330	EHI_169330		hypothetical protein	602	201	23416.1	8.6454
EHI_054730_at	0.0203169	0.0283266	0.485584	0.167054	0.207214	0.652632	1.60409	down	1.41939	down	1.0671	down	5.65453	4.97278	5.14926	5.56083							EHI_054730		XM_646977	hypothetical protein	590	197	22864.8	9.0887
EHI_192400_at	0.254132	0.105911	0.392104	0.492241	0.346703	0.593153	1.60331	up	1.76454	down	1.22934	up	4.6798	5.36085	3.86051	4.97769							EHI_192400		XM_643377	hypothetical protein	1454	485	57274.7	9.6292
EHI_192460_at	0.178517	0.398195	0.275111	0.410162	0.647588	0.48059	1.60308	down	1.25588	down	1.37135	down	9.29354	8.61269	8.96484	8.83794							EHI_192460		XM_648792	formin homology 2 family protein	3638	1213	135165	8.4388		GO:0003779|GO:0005575|GO:0016043|GO:0030036
EHI_132990_s_at	0.0785357	0.0368416	0.0431404	0.276829	0.225987	0.184308	1.60303	down	2.45731	up	2.14666	up	4.16856	3.48776	5.46564	5.27066							EHI_132990	EHI_132990		hypothetical protein	215	72	8349.54	7.3371
EHI_194070_s_at	0.0263267	0.00702892	0.00412337	0.182585	0.141936	0.104277	1.60299	down	1.54118	down	1.79213	down	8.42715	7.74638	7.80311	7.58547							EHI_194070	EHI_194070		26S protease regulatory subunit S10B, putative	743	248	25648.6	9.283		GO:0008568
EHI_147510_at	0.0694001	0.47047	0.801801	0.262667	0.686539	0.88919	1.6029	up	1.13901	up	1.04478	up	7.60092	8.28161	7.7887	7.66412							EHI_147510		XM_649435	citrate transporter, putative	2354	785	86827.6	7.3769		GO:0005342|GO:0015849|GO:0016021
EHI_152300_at	0.0675734	0.178339	0.0470741	0.260568	0.446821	0.192534	1.60275	up	1.3141	up	1.77967	up	7.49177	8.17232	7.88585	8.32338							EHI_152300		XM_651889	hypothetical protein	896	299	35116.5	5.922
EHI_064000_at	0.0587324	1	0.190429	0.246931	1	0.39386	1.60241	up	1	down	2.32546	up	2.32193	3.00217	2.32193	3.53944							EHI_064000	EHI_064000		hypothetical protein	335	112	13416.5	7.8363
59.m00182_x_at	0.096552	0.819987	0.195255	0.304967	0.920191	0.399392	1.60181	up	1.03696	up	1.68892	up	4.52582	5.20552	4.57818	5.28192	59.t00023	N/A	59.m00182	EAL48847	XP_654234	XM_649142
EHI_030870_at	0.0234173	0.0581883	0.0211376	0.177242	0.265719	0.144972	1.6016	down	1.71665	down	1.63572	down	8.58605	7.90654	7.80645	7.87613							EHI_030870		XM_643574	MmpL efflux pump, putative	2531	844	96145.3	5.6066
EHI_168320_at	0.00759516	0.0980331	0.888933	0.13176	0.336709	0.945853	1.60144	down	1.14047	up	1.00799	up	5.38027	4.70091	5.5699	5.39175							EHI_168320		XM_645837	hypothetical protein	1076	359	41616.4	7.7484
EHI_110520_at	0.00248994	0.515292	0.16304	0.104395	0.721575	0.359546	1.601	down	1.0249	up	1.09966	up	11.7348	11.0558	11.7703	11.8719							EHI_110520		XM_651905	glutamate synthase beta subunit, putative	1346	449	49256.9	6.7196		GO:0006118|GO:0015036|GO:0016040
EHI_052760_at	0.309512	0.733613	0.627664	0.549436	0.868863	0.764022	1.60097	down	1.15274	up	1.12907	up	3.40023	2.72129	3.6053	3.57537							EHI_052760	EHI_052760		hypothetical protein	644	215	25323.2	9.6744
EHI_098790_at	0.051911	0.0104698	0.065003	0.234721	0.159698	0.222299	1.60068	down	1.43372	down	1.1621	down	8.16603	7.48735	7.64627	7.9493							EHI_098790		XM_647008	hypothetical protein	755	252	30152.8	9.6185
144.m00088_at	0.0703975	0.0666367	0.182151	0.264216	0.283098	0.383373	1.60037	up	1.41105	up	1.37454	up	6.16256	6.84096	6.65933	6.62151	144.t00007	N/A	144.m00088	EAL46458	XP_651848	XM_646756
EHI_092440_at	0.498792	0.263429	0.366893	0.680659	0.540545	0.5706	1.59999	up	1.27316	up	2.01586	up	2.65328	3.33134	3.00169	3.66467							EHI_092440		XM_650508	hypothetical protein	398	133	15645.2	8.9386
EHI_025470_at	0.0135598	0.00365337	0.00262442	0.149174	0.132239	0.101725	1.59998	down	1.55745	down	2.24751	down	8.48829	7.81024	7.84911	7.31997							EHI_025470		XM_647866	hypothetical protein	1538	513	58557.4	5.9046
EHI_129830_at	0.0102739	0.00659442	0.672426	0.140637	0.141545	0.796371	1.59941	up	1.36727	down	1.06272	up	5.72288	6.40042	5.27158	5.81063							EHI_129830		XM_646717	hypothetical protein	617	206	23637.3	10.0052
EHI_182520_at	0.00378324	0.0122431	0.590936	0.114915	0.166263	0.737157	1.59919	down	1.20651	down	1.01702	down	9.3611	8.68376	9.09026	9.33675							EHI_182520		XM_651615	DNAJ homolog subfamily A member 1, putative	1040	347	39326.9	8.2132		GO:0006457|GO:0051082
EHI_152030_at	0.187924	0.640168	0.966474	0.421668	0.810334	0.991944	1.59914	down	1.13806	up	1.02021	down	4.96254	4.28524	5.14912	4.93368							EHI_152030		XM_652284	hypothetical protein	548	183	21482.5	6.2816
EHI_111190_s_at	0.0404233	0.152109	0.19074	0.211035	0.411857	0.394129	1.59912	down	1.15409	up	1.13759	down	8.7527	8.07542	8.95946	8.56672							EHI_111190	EHI_111190		hypothetical protein	385	113	13203.3	9.3999
320.m00032_x_at	0.279903	0.832628	0.057295	0.518646	0.927318	0.210779	1.59912	up	1.06575	up	3.30371	up	6.39215	7.06942	6.48402	8.11623	320.t00001	N/A	320.m00032	EAL43920	XP_649306	XM_644214
EHI_009860_s_at	0.0310944	0.0426217	0.0204106	0.192424	0.239694	0.142222	1.59872	down	1.56897	down	1.39735	down	8.9737	8.29678	8.32388	8.49101							EHI_009860		XM_643834	hypothetical protein	1637	546	63009.6	9.7764		GO:0005622|GO:0005730|GO:0008283
EHI_037670_s_at	0.542585	0.42265	0.0792091	0.711317	0.647588	0.245056	1.59865	up	1.29257	down	2.55024	up	2.69217	3.36903	2.32193	4.0428							EHI_037670		XM_643867	hypothetical protein	1265	422	48553.1	5.3281
251.m00063_x_at	0.00238008	0.0403436	0.918749	0.101855	0.234014	0.964637	1.59858	down	1.47897	down	1.06311	up	2.99872	2.32193	2.43413	3.087	251.t00002	N/A	251.m00063	EAL44649	XP_650035	XM_644943
EHI_093860_at	0.000772895	0.0029227	0.00185489	0.087568	0.132239	0.0974822	1.59854	down	1.64419	down	2.26782	down	9.53848	8.86172	8.8211	8.35717							EHI_093860		XM_652193	MIT domain protein	2015	672	75870.8	5.6269		GO:0008270
EHI_154240_at	0.0591562	0.0784512	0.0723839	0.247757	0.30297	0.235709	1.59833	up	1.46813	up	1.66573	up	8.41625	9.09281	8.97023	9.1524							EHI_154240		XM_645348	Ras family GTPase	593	198	22041.9	4.598		GO:0004767|GO:0005525|GO:0005622|GO:0007264
EHI_031630_at	0.126933	0.0629917	0.0659116	0.342836	0.276428	0.224125	1.59817	up	1.50545	up	1.68603	up	3.66526	4.34168	4.25546	4.4189							EHI_031630		XM_648449	hypothetical protein, conserved	1386	405	47434.2	8.531
EHI_006970_at	0.0413517	0.175503	0.36619	0.212488	0.443281	0.570165	1.59806	down	1.43417	down	1.12108	down	7.48973	6.81341	6.96952	7.32484							EHI_006970		XM_649356	hypothetical protein	752	251	28920	5.1339
EHI_077260_s_at	0.0808511	0.094703	0.0039664	0.279566	0.331271	0.104277	1.59745	up	1.46828	up	2.78386	up	4.00635	4.68212	4.56048	5.48344							EHI_077260		XM_649856	DNA repair helicase, putative	1769	590	68735.1	8.6908		GO:0003676|GO:0004386|GO:0005524|GO:0008026
EHI_151970_at	0.456199	0.690641	0.702298	0.650359	0.843734	0.818859	1.59737	down	1.17611	down	1.13575	down	3.67592	3.00022	3.4419	3.49227							EHI_151970		XM_652291	hypothetical protein	938	313	35731.7	8.7815
EHI_047770_at	0.225598	0.265486	0.546449	0.463184	0.542686	0.702128	1.59718	up	1.4651	up	1.19568	up	5.60152	6.27705	6.15252	5.85935							EHI_047770		XM_645512	hypothetical protein, conserved domain containing	890	297	35727.9	7.7979		GO:0008150|GO:0008270
EHI_004480_at	0.485084	0.647231	0.282151	0.671726	0.814431	0.488135	1.59696	up	1.33132	up	2.20952	up	3.6798	4.35513	4.09265	4.82353							EHI_004480		XM_651635	hypothetical protein	410	137	16113.6	9.2646
79.m00143_x_at	0.0840555	0.318433	0.0727951	0.28522	0.593719	0.235908	1.59683	up	1.26908	down	2.70926	up	3.71151	4.38673	3.36773	5.14941	79.t00012	N/A	79.m00143	EAL48160	XP_653546	XM_648454
78.m00176_s_at	0.23054	0.443205	0.656911	0.46847	0.663894	0.785054	1.59678	up	1.29782	up	1.15254	down	6.68283	7.358	7.05891	6.47801	78.t00031	N/A	78.m00176	EAL48210	XP_653598	XM_648506
3.m00635_s_at	0.00640496	0.110245	0.884291	0.129108	0.352816	0.942293	1.59677	up	1.204	up	1.01365	up	7.10442	7.77957	7.37225	7.12397	3.t00098	N/A	3.m00635	EAL51821	XP_657200	XM_652108
EHI_079980_at	0.222848	0.388162	0.233004	0.460556	0.647588	0.439331	1.59654	up	1.34193	up	1.58142	up	8.22148	8.89643	8.64579	8.8827							EHI_079980		XM_647782	hypothetical protein	740	247	28148.7	10.4215
EHI_059860_at	0.0595491	0.757816	0.172962	0.248567	0.884203	0.371654	1.59561	up	1.17997	up	1.36121	up	4.07145	4.74556	4.3102	4.51634							EHI_059860		XM_647805	C2 domain containing protein	626	209	22137.6	7.8761
66.m00166_at	0.00112549	0.615607	0.0425544	0.0918099	0.79522	0.18315	1.59542	down	1.1892	down	1.77825	up	2.99586	2.32193	2.74587	3.82632	66.t00024	N/A	66.m00166	EAL48607	XP_653993	XM_648901
EHI_121520_at	0.0483711	0.0359218	0.15269	0.228844	0.223876	0.347981	1.5951	up	1.59301	up	1.45587	up	7.60031	8.27395	8.27207	8.14219							EHI_121520		XM_643350	hypothetical protein, conserved	1032	329	36868.4	8.4081
EHI_178720_at	0.0157295	0.0389315	0.00636929	0.155406	0.230889	0.10742	1.59469	down	1.75494	down	2.04155	down	8.79922	8.12594	7.98779	7.76955							EHI_178720		XM_651161	hypothetical protein	6451	2000	227903	6.8758
EHI_165250_at	0.366143	0.664276	0.282174	0.60121	0.826967	0.488135	1.59465	up	1.19575	up	1.60653	up	4.17469	4.84794	4.43261	4.85864							EHI_165250		XM_644674	hypothetical protein	638	213	24855.2	8.6241
EHI_085370_at	0.00546585	0.0227433	0.791319	0.127071	0.196567	0.881125	1.59452	up	1.15314	down	1.02236	up	7.80627	8.47939	7.6007	7.83817							EHI_085370		XM_642912	hypothetical protein	839	280	32183.7	6.2847
EHI_141100_at	0.249388	0.639672	0.0809793	0.487612	0.809942	0.248155	1.59423	up	1.2807	up	2.25347	up	5.29113	5.96399	5.64807	6.46328							EHI_141100		XM_649504	hypothetical protein, conserved	743	248	29056	9.7365
EHI_079850_at	0.131851	0.0554936	0.0351083	0.350799	0.262218	0.169852	1.59382	up	1.42503	up	1.7056	up	7.98049	8.65297	8.49148	8.75077							EHI_079850		XM_647776	hypothetical protein	628	192	22542.8	8.458
EHI_129790_at	0.0120028	0.680561	0.521533	0.143864	0.837406	0.682379	1.59321	up	1.02967	down	1.06429	up	10.0606	10.7325	10.0184	10.1505							EHI_129790		XM_646712	myb-like DNA-binding domain containing protein	458	153	17905.3	10.4669		GO:0003677|GO:0005634
EHI_020980_at	0.223553	0.707841	0.848614	0.460751	0.853519	0.919438	1.59313	down	1.15819	up	1.08671	down	3.18906	2.5172	3.40093	3.06909							EHI_020980		XM_649719	hypothetical protein	347	116	13758.6	4.3647
EHI_096590_at	0.159095	0.672358	0.334966	0.387694	0.832937	0.543269	1.59307	up	1.10083	down	1.2811	down	6.63703	7.30884	6.49844	6.27965							EHI_096590		XM_651843	hypothetical protein	365	122	13907.9	9.7789
EHI_121850_at	0.048616	0.0501536	0.3787	0.229164	0.251492	0.581958	1.59282	up	1.36628	up	1.09184	up	8.76182	9.43341	9.21208	8.88858							EHI_121850		XM_646698	TBC/Rab GTPase activating domain containing protein	1718	548	64167.5	5.6277		GO:0005097|GO:0005622
EHI_000640_at	0.320437	0.278054	0.276064	0.559384	0.555091	0.481387	1.59257	up	1.68427	up	1.68755	up	7.97186	8.64321	8.72398	8.72679							EHI_000640		XM_648103	hypothetical protein, conserved	537	164	18756.6	7.006
4.m00595_s_at	0.139638	0.260445	0.49602	0.360094	0.538419	0.661102	1.59252	down	1.46327	down	1.1041	down	7.16789	6.49658	6.61869	7.02502	4.t00018	N/A	4.m00595	EAL51750	XP_657148	XM_652056
EHI_119550_at	0.103367	0.0398642	0.0281328	0.314309	0.23247	0.158918	1.59234	down	1.42304	down	1.52702	down	5.95248	5.28133	5.4435	5.34176							EHI_119550		XM_646384	CCR4/NOT transcription complex subunit 3, putative	1509	483	56870.7	5.9182		GO:0005634|GO:0030528|GO:0045449
EHI_022020_s_at	0.107932	0.0715086	0.0737388	0.319728	0.292182	0.237204	1.59229	down	1.79341	down	1.33768	down	7.28895	6.61785	6.44624	6.86921							EHI_022020		XM_646428	hypothetical protein	404	135	16413.8	11.2293
503.m00035_s_at	0.0204231	0.0460012	0.00906316	0.167611	0.246586	0.113277	1.59198	up	1.3878	up	1.65019	up	9.04176	9.71258	9.51456	9.76439	503.t00005	N/A	503.m00035	EAL42854	XP_648240	XM_643148
EHI_008390_at	0.0945159	0.425772	0.0811352	0.301805	0.650171	0.248422	1.59193	down	1.12836	down	1.8161	down	6.79785	6.12708	6.62363	5.93701							EHI_008390		XM_647468	hypothetical protein, conserved	2027	676	76651.6	5.0712
EHI_070450_x_at	0.538703	0.660677	0.338026	0.708632	0.824257	0.545897	1.59177	down	1.30854	up	1.96707	down	3.50743	2.8368	3.89539	2.53138							EHI_070450	EHI_070450		heat shock protein70, mitochondrial, putative	966	227	25756.4	8.6702
EHI_186760_at	0.0193685	0.02268	0.00824068	0.166148	0.196567	0.110688	1.59148	down	1.64454	down	2.20193	down	9.49389	8.82352	8.7762	8.35513							EHI_186760		XM_651354	hypothetical protein	3248	1083	124370	6.6036
220.m00068_x_at	0.0484132	0.0894128	0.42265	0.22892	0.322329	0.596952	1.59139	up	2.19788	up	1.27228	up	2.32193	2.99222	3.45804	2.66935	220.t00013	N/A	220.m00068	EAL45038	XP_650424	XM_645332
EHI_148620_s_at	0.117254	0.156735	0.0931956	0.331042	0.419917	0.265786	1.59122	up	1.44405	up	1.68079	up	11.4569	12.1271	11.9871	12.2061							EHI_148620		XM_652384	hypothetical protein	341	114	13132.2	10.3674
EHI_023850_at	0.0173834	0.204251	0.340165	0.161441	0.47593	0.547795	1.58976	up	1.04966	up	1.13715	up	6.17261	6.84142	6.24253	6.35804							EHI_023850		XM_643217	hypothetical protein	392	131	14174	10.2369
354.m00051_x_at	0.00513109	0.00513109	0.246336	0.124848	0.137103	0.452048	1.58968	down	1.58968	down	1.09943	down	2.99067	2.32193	2.32193	2.85391	354.t00005	N/A	354.m00051	EAL43626	XP_649016	XM_643924
EHI_152270_at	0.0131789	0.066365	0.00623036	0.147532	0.282976	0.10742	1.58908	up	1.42569	up	2.06261	up	7.4704	8.13859	7.98205	8.51486							EHI_152270		XM_651892	hypothetical protein	866	289	33139.3	7.9597
456.m00024_s_at	0.0170755	0.0507099	0.0168449	0.160697	0.252781	0.135317	1.58823	down	1.19453	down	1.42792	down	9.66103	8.99361	9.40458	9.14711	456.t00001	N/A	456.m00024	EAL43053	XP_648441	XM_643349
EHI_114150_x_at	0.0108069	0.209352	0.037844	0.14193	0.481261	0.175239	1.58807	down	1.08142	down	1.2023	down	6.72498	6.0577	6.61205	6.45919							EHI_114150		XM_646672	P-glycoprotein-1	3908	1303	144976	6.924		GO:0005524|GO:0006810|GO:0016887|GO:0042626
EHI_114340_at	0.351327	0.846846	0.288283	0.588412	0.934583	0.494685	1.58758	down	1.09161	up	1.71724	down	8.81524	8.14842	8.9417	8.03515							EHI_114340		XM_644646	acetylornithine deacetylase, putative	1190	381	42517.4	5.1497		GO:0006508|GO:0008237|GO:0008777|GO:0016787|GO:0046983
EHI_116950_s_at	0.00606284	0.785278	0.0695233	0.128082	0.899055	0.231056	1.58713	up	1.08935	up	2.39296	up	3.37335	4.03977	3.49682	4.63214							EHI_116950	EHI_116950		hypothetical protein	659	220	25909.8	7.6189
EHI_153150_s_at	0.00488516	0.0215779	0.00160025	0.12398	0.193705	0.0929086	1.58679	down	1.2695	down	2.28622	down	10.1147	9.44859	9.77044	8.92173							EHI_153150		XM_651308	RhoGAP domain containing protein	1646	549	62805.6	7.7435		GO:0005622|GO:0007165
EHI_157360_x_at	0.244332	0.00417615	0.214596	0.482652	0.132239	0.420913	1.58675	up	1.23894	up	1.99045	up	2.37687	3.04295	2.68597	3.36997							EHI_157360	EHI_157360		AIG1 family protein, putative	898	286	32961.8	4.9675
EHI_098550_at	0.0634099	0.0779636	0.0327114	0.253518	0.30256	0.164988	1.58649	up	1.48203	up	1.86614	up	9.1788	9.84464	9.74638	10.0789							EHI_098550		XM_650872	ubiquitin-activating enzyme, putative	1268	423	46734.5	5.4652		GO:0003824|GO:0004839|GO:0006464|GO:0006512
EHI_013320_at	0.029813	0.729366	0.203374	0.190961	0.866682	0.408733	1.58631	up	1.03507	up	1.13557	down	7.78391	8.44959	7.83364	7.6005							EHI_013320		XM_651215	hypothetical protein	1382	461	52955.9	8.5976
EHI_175450_x_at	0.0664236	0.531924	0.517822	0.258466	0.73542	0.679627	1.586	down	1.27296	down	1.04199	down	4.22857	3.56317	3.88038	4.16923							EHI_175450		XM_644247	P-glycoprotein-5	3890	1297	144991	6.1694		GO:0005524|GO:0006810|GO:0016887|GO:0042626
EHI_119470_at	0.0346781	0.0529995	0.0861465	0.199479	0.257874	0.256674	1.58551	up	1.42662	up	1.48084	up	7.22343	7.88837	7.73603	7.78985							EHI_119470		XM_646376	leucine rich repeat protein, BspA family	1724	575	64416.6	7.9771		GO:0003674|GO:0008150
EHI_085990_at	0.0726602	0.186008	0.0289789	0.267513	0.454217	0.160618	1.58522	up	1.07611	up	1.34019	up	5.52498	6.18967	5.63081	5.94741							EHI_085990		XM_647985	hypothetical protein	1324	422	49793.4	9.6452
EHI_148430_at	0.00913296	0.0392575	0.00816674	0.136886	0.231407	0.110688	1.58518	down	1.4216	down	1.73954	down	7.49836	6.83371	6.99084	6.69965							EHI_148430		XM_652405	polynucleotide kinase-3'-phosphatase, putative	1218	389	45455.3	8.9373		GO:0046403
28.m00302_x_at	0.32044	0.53688	0.39431				1.58488	down	1.40794	down	1.52119	down	3.45403	2.78966	2.96044	2.84883	28.t00030	N/A	28.m00302	EAL50075	XP_655461	XM_650369
Luciferase-5_at	0.42265	0.630819	0.469129				1.5847	down	1.32071	down	1.50724	down	2.98614	2.32193	2.58483	2.39423
EHI_105780_at	0.223135	0.66071	0.0853871	0.460556	0.824257	0.255403	1.58444	up	1.07464	up	1.3584	up	3.68339	4.34736	3.78724	4.1253							EHI_105780		XM_651545	arginine N-methyltransferase 1, putative	959	320	36590.4	7.1908		GO:0008469
EHI_129950_at	0.070791	0.181668	0.100193	0.264653	0.449131	0.277223	1.5844	up	1.4943	up	1.5676	up	5.29898	5.96292	5.87845	5.94754							EHI_129950		XM_646729	DNA mismatch repair protein MLH1, putative	2108	703	80730.9	7.2856		GO:0006298
EHI_152190_at	0.0253159	0.127323	0.0984012	0.181261	0.377298	0.273626	1.5843	up	1.2805	up	1.43073	up	5.23572	5.89957	5.59243	5.75248							EHI_152190		XM_650710	hypothetical protein	1292	431	50717.1	5.811
EHI_197410_at	0.0412549	0.0716886	0.0743818	0.212406	0.292384	0.238394	1.58415	down	1.4225	down	1.54528	down	9.57648	8.91277	9.06804	8.94861							EHI_197410		XM_646590	cation transporter, putative	1115	372	42275	4.8382		GO:0006812|GO:0008324|GO:0016020
270.m00056_x_at	0.49064	0.477044	0.247943	0.675026	0.692118	0.453757	1.58412	up	1.61646	up	2.49722	up	3.38615	4.04982	4.07898	4.70647	270.t00011	N/A	270.m00056	EAL44401	XP_649787	XM_644695
EHI_098490_at	0.0206111	0.0141814	0.0132717	0.167919	0.173138	0.127223	1.58404	up	1.55257	up	1.55102	up	9.39002	10.0536	10.0247	10.0232							EHI_098490	EHI_098490		vesicle-associated membrane protein, putative	548	145	16931	10.1545		GO:0016021|GO:0016192
EHI_012220_at	0.287857	0.672893	0.545787	0.527355	0.832944	0.701864	1.58373	up	1.39748	up	1.24529	up	3.73078	4.39411	4.21361	4.04727							EHI_012220		XM_651094	protein kinase domain containing protein	3125	1042	120216	4.9204		GO:0004672|GO:0006468
556.m00022_x_at	0.067408	0.808339	0.077985	0.260437	0.913702	0.24324	1.58344	up	1.05569	up	1.71414	up	4.11493	4.77799	4.19312	4.89241	556.t00002	N/A	556.m00022	EAL42737	XP_648123	XM_643031
EHI_109570_s_at	0.0156733	0.0452747	0.00376995	0.155406	0.245327	0.104277	1.58338	down	1.16195	down	1.35246	down	9.10506	8.44206	8.88851	8.66948							EHI_109570	EHI_109570		serine/threonine- protein phosphatase 2B catalytic subunit, putative	1357	376	43616.9	7.498		GO:0004721|GO:0016787
EHI_007480_at	0.0456139	0.0347222	0.0358979	0.223098	0.221613	0.171227	1.5833	down	1.76729	down	1.95123	down	8.59042	7.92748	7.76888	7.62603							EHI_007480		XM_649716	villin, putative	1973	658	77357.8	9.2021		GO:0003779|GO:0007010
363.m00056_s_at	0.42265	0.195542	0.467968	0.622261	0.466479	0.636407	1.58279	down	2.41691	up	1.50733	down	2.9844	2.32193	4.25756	2.3924	363.t00009	N/A	363.m00056	EAL43573	XP_648954	XM_643862
EHI_029590_at	0.134526	0.124878	0.617326	0.353861	0.374121	0.756757	1.58253	up	1.62147	up	1.11653	up	8.14014	8.80238	8.83744	8.29916							EHI_029590		XM_644989	protein kinase domain containing protein	1769	590	69317.2	7.5833		GO:0008152|GO:0016301
EHI_076030_x_at	0.42265	0.521518	0.930175	0.622261	0.726727	0.971373	1.58242	down	1.42563	down	1.07172	up	2.98406	2.32193	2.47246	3.084							EHI_076030	EHI_076030		hypothetical protein	1304	435	49129.3	4.827
EHI_117590_at	0.00394661	0.00392144	0.00883241	0.116625	0.132239	0.113025	1.58223	down	1.54115	down	1.61709	down	7.92122	7.25926	7.29721	7.22782							EHI_117590		XM_646499	tyrosine kinase, putative	3089	1030	115747	4.7767		GO:0004672|GO:0004713|GO:0005524|GO:0006468
95.m00128_s_at	0.0207529	0.287956	0.0640948	0.168111	0.564778	0.220648	1.58213	down	1.51527	down	1.57925	up	6.60973	5.94786	6.01015	7.26897	95.t00002	N/A	95.m00128	EAL47668	XP_653054	XM_647962
29.m00199_s_at	0.0561787	0.304137	0.278164	0.242022	0.579068	0.48331	1.58211	down	1.21483	up	1.18734	down	7.73987	7.07802	8.02063	7.49214	29.t00008	N/A	29.m00199	EAL50053	XP_655439	XM_650347
EHI_011890_at	0.0606036	0.044895	0.0320902	0.250809	0.24458	0.164293	1.58211	up	1.78568	up	2.03196	up	7.41964	8.08149	8.25611	8.44251							EHI_011890		XM_648706	peptidase, C54 family	1128	360	40852	7.6176		GO:0006508|GO:0008233
EHI_192760_at	0.0441871	0.0495217	0.0515554	0.219651	0.251032	0.201781	1.58162	up	1.50577	up	1.49403	up	9.65861	10.32	10.2491	10.2378							EHI_192760		XM_644108	copine, putative	821	274	30344	4.7234		GO:0005544|GO:0008152
EHI_142180_at	0.103905	0.66632	0.205616	0.315305	0.828825	0.410197	1.5815	down	1.03428	up	1.1072	up	7.11969	6.45839	7.16831	7.26661							EHI_142180		XM_651001	hypothetical protein	1256	419	49376.3	8.0351
149.m00091_at	0.0201155	0.0114804	0.00621561	0.166434	0.161706	0.10742	1.58132	up	1.43208	up	1.65208	up	6.96431	7.62544	7.48242	7.68859	149.t00005	N/A	149.m00091	EAL46367	XP_651753	XM_646661
EHI_117930_at	0.0527827	0.291249	0.0619677	0.235806	0.567282	0.217748	1.58117	up	1.29666	up	1.59187	up	5.37571	6.0367	5.75051	6.04642							EHI_117930		XM_650971	hypothetical protein	561	169	20105	5.6242
EHI_051860_s_at	0.110691	0.0153287	0.0232507	0.322368	0.175808	0.149587	1.58108	down	2.68129	down	2.9965	down	6.52769	5.86679	5.10477	4.94441							EHI_051860	EHI_051860		hypothetical protein	468	133	15250.2	9.7502
EHI_095040_s_at	0.00611253	0.0403895	0.230706	0.128082	0.234125	0.436874	1.58094	down	1.31527	down	1.0927	down	7.58712	6.92634	7.19176	7.45922							EHI_095040		XM_644273	mRNA capping methyltransferase, putative	872	291	34605.4	8.9177		GO:0004482|GO:0006370
EHI_008350_at	0.123477	0.42265	0.0348007	0.338179	0.647588	0.169232	1.58078	up	1.09235	down	2.49564	up	2.44937	3.11	2.32193	3.76878							EHI_008350		XM_647463	Rab family GTPase	666	201	22871	5.057		GO:0005525|GO:0005622|GO:0007264
EHI_158090_at	0.0111093	0.634679	0.704747	0.142396	0.807474	0.82009	1.58016	up	1.04604	up	1.01558	up	5.64548	6.30555	5.71042	5.66779							EHI_158090		XM_645713	RhoGAP domain containing protein	1394	465	54380.8	5.8546		GO:0005622|GO:0007165
EHI_104350_at	0.0330308	0.244803	0.147071	0.195399	0.518137	0.341564	1.57986	down	1.53081	down	1.32152	down	5.73785	5.07805	5.12355	5.33564							EHI_104350		XM_649913	hypothetical protein, conserved	2402	801	93346.6	9.1884
EHI_197300_at	0.0961373	0.20718	0.617934	0.304466	0.479427	0.757143	1.57962	up	1.29662	up	1.13567	up	7.58082	8.24039	7.95558	7.76436							EHI_197300			phospholipid-transporting ATPase Neo1, putative	3191	1064	122650	7.3072	3.6.3.1	GO:0000139|GO:0004012|GO:0005768|GO:0006890|GO:0006897|GO:0007033
EHI_184690_at	0.214826	0.394462	0.89488	0.45291	0.647588	0.948866	1.57942	down	1.27877	down	1.05258	down	5.74336	5.08397	5.38861	5.66943							EHI_184690		XM_651220	hypothetical protein	2309	770	88803.2	5.1176
EHI_093990_at	0.238013	0.0536794	0.42265	0.47745	0.257911	0.596952	1.57913	up	1.69569	up	1.35796	up	2.32193	2.98105	3.0838	2.76337							EHI_093990		XM_652179	hypothetical protein	621	189	21793.3	4.4655
472.m00056_s_at	0.506124	0.79522	0.490387	0.684999	0.90488	0.656715	1.5785	up	1.182	up	1.60835	up	3.65631	4.31487	3.89754	4.34189	472.t00006	N/A	472.m00056	EAL42959	XP_648347	XM_643255
EHI_108460_at	0.0792532	0.223738	0.812866	0.277771	0.498208	0.8957	1.57839	up	1.19295	up	1.12961	down	4.81016	5.46861	5.06469	4.63434							EHI_108460		XM_644441	hypothetical protein	1081	338	39785.1	5.5667
266.m00055_s_at	0.465475	0.52826	0.710917	0.657194	0.732328	0.824896	1.57838	down	1.4944	down	1.45708	down	4.49654	3.8381	3.91697	3.95345	266.t00001	N/A	266.m00055	EAL44462	XP_649848	XM_644756
EHI_198650_at	0.0630465	0.148177	0.157545	0.253231	0.406953	0.35305	1.57829	up	1.23805	up	1.6343	up	5.39118	6.04954	5.69925	6.09985							EHI_198650		XM_650088	cyclin, domain containing protein	876	265	30372.4	5.7363		GO:0005515|GO:0005634
EHI_127350_x_at	0.299846	0.00190362	0.0878446	0.538747	0.122996	0.259015	1.57822	down	2.37887	down	1.31041	down	5.70759	5.04929	4.45731	5.31757							EHI_127350		XM_647215	hypothetical protein	410	137	15991.4	10.5459
EHI_008740_at	0.176584	0.181641	0.221602	0.40776	0.449131	0.428341	1.57812	down	1.45093	down	1.3803	down	7.31406	6.65585	6.77708	6.84908							EHI_008740		XM_647882	hypothetical protein	980	327	36777.6	9.8685
226.m00063_x_at	0.0367334	0.42265	0.42265	0.202875	0.647588	0.596952	1.5777	up	1.18003	up	1.44143	up	2.32193	2.97975	2.56076	2.84943	226.t00003	N/A	226.m00063	EAL44949	XP_650335	XM_645243
EHI_103730_at	0.0198076	0.011474	0.0531683	0.166434	0.161706	0.204428	1.57763	down	1.43543	down	1.26596	down	9.93798	9.28022	9.4165	9.59775							EHI_103730		XM_648273	threonyl-tRNA synthetase, putative	2030	677	77864	7.0027	6.1.1.3	GO:0004812|GO:0004829|GO:0005524|GO:0006412|GO:0006418
EHI_038610_at	0.0308244	0.465685	0.561537	0.192424	0.681765	0.714014	1.57749	up	1.28369	up	1.22513	up	3.2533	3.91093	3.6136	3.54624							EHI_038610		XM_651767	hypothetical protein	365	122	14359.5	8.4271
511.m00026_s_at	0.000569991	0.298559	0.000569991				1.57715	down	1.30384	down	1.57715	down	2.97925	2.32193	2.59649	2.32193	511.t00001	N/A	511.m00026	EAL42828	XP_648214	XM_643122
EHI_172620_at	0.0737356	0.0471081	0.0710984	0.269715	0.24798	0.233599	1.57671	up	1.77574	up	1.58328	up	8.82889	9.48581	9.65731	9.49181							EHI_172620		XM_643766	hypothetical protein	2053	640	74320.5	6.1814
EHI_081660_x_at	0.219104	0.298043	0.262735	0.457355	0.573346	0.468637	1.57653	up	1.38522	up	1.48327	up	9.75345	10.4102	10.2236	10.3222							EHI_081660		XM_646926	hypothetical protein	378	112	13093.7	4.4286
EHI_174640_at	0.0609452	0.045124	0.00715202	0.25108	0.245119	0.108512	1.57651	down	1.13233	down	1.34139	down	8.79002	8.13328	8.61072	8.36629							EHI_174640		XM_648225	glucosamine-6-phosphate isomerase, putative	2018	673	75692.2	6.4764	3.5.99.6	GO:0004342|GO:0005975
EHI_178540_at	0.234721	0.420834	0.254826	0.473542	0.647588	0.46065	1.5762	up	1.28091	up	1.46696	up	4.69182	5.34827	5.04898	5.24465							EHI_178540		XM_646956	calmodulin, putative	434	145	16370.7	4.568		GO:0005509|GO:0007165
EHI_025410_at	0.479611	0.770832	0.8452	0.667219	0.892586	0.917106	1.57597	up	1.18909	up	1.12226	up	6.26726	6.9235	6.51712	6.43367							EHI_025410		XM_647860	Ulp1 protease family, C-terminal catalytic domain containing protein	1400	467	54301.3	7.6378		GO:0006508|GO:0008234
EHI_200840_at	0.00637952	0.0157245	0.004372	0.129108	0.175808	0.104277	1.57584	down	1.35541	down	1.43315	down	9.51301	8.85689	9.07429	8.99382							EHI_200840		XM_643295	Signal recognition particle receptor alpha subunit, putative	1466	489	54149.6	8.9446		GO:0003723|GO:0005525|GO:0005786|GO:0006614|GO:0016020
203.m00103_s_at	0.0474922	0.913978	0.313553	0.227649	0.97191	0.52235	1.57582	down	1.01302	down	1.20272	down	7.72231	7.06621	7.70364	7.45601	203.t00001	N/A	203.m00103	EAL45308	XP_650694	XM_645602
EHI_197850_at	0.287267	0.548764	0.216863	0.526495	0.747333	0.423532	1.57578	down	1.29137	down	1.67531	down	6.12857	5.47251	5.75966	5.38415							EHI_197850		XM_645740	DNA repair helicase, putative	2312	771	88034.1	6.8038		GO:0003677|GO:0004003|GO:0005524
EHI_155210_at	0.345457	0.540984	0.299303	0.582709	0.741152	0.506544	1.5757	down	1.37755	down	1.68648	down	4.85789	4.2019	4.39579	4.10388							EHI_155210		XM_645541	hypothetical protein	2519	840	99603.5	6.5532
EHI_067250_at	0.573577	0.416776	0.165095	0.735434	0.647588	0.362174	1.57563	down	1.87949	up	3.78955	up	3.38996	2.73403	4.3003	5.31198							EHI_067250		XM_647565	hypothetical protein	632	211	24730.2	10.1578
EHI_189850_at	0.0274237	0.0206265	0.0434893	0.185604	0.191388	0.184748	1.57548	down	1.66174	down	1.46074	down	10.5371	9.88127	9.80437	9.99035							EHI_189850		XM_650942	V-type ATPase, B subunit, putative	1625	497	55343.7	4.7254	3.6.3.14	GO:0005524|GO:0006754|GO:0015986|GO:0016469|GO:0046932|GO:0046933|GO:0046961|GO:0046962
EHI_183520_at	0.0152998	0.0358656	0.0148529	0.155406	0.223873	0.131676	1.57534	down	1.53073	down	1.79954	down	8.478	7.82234	7.86379	7.63038							EHI_183520		XM_649232	hypothetical protein	2660	887	102190	8.6712
EHI_077000_s_at	0.0260768	0.0305031	0.033265	0.182585	0.212715	0.165831	1.57534	up	1.5357	up	1.60373	up	9.98094	10.6366	10.5998	10.6624							EHI_077000	EHI_077000		pre-mRNA cleavage factor I 25 kDa subunit, putative	710	237	28175.6	7.76
440.m00031_x_at	0.429885	0.507012	0.8426	0.628826	0.715336	0.915308	1.57512	down	1.45822	down	1.12118	down	2.98972	2.33425	2.44551	2.8247	440.t00002	N/A	440.m00031	EAL43141	XP_648529	XM_643437
EHI_152520_at	0.0401846	0.0880087	0.0659826	0.210174	0.320045	0.224156	1.57497	up	1.21637	up	1.27476	up	9.51285	10.1682	9.79543	9.86308							EHI_152520		XM_651867	hypothetical protein	521	174	20665	9.4128
EHI_006880_at	0.0393475	0.0503005	0.0340057	0.208371	0.251762	0.167987	1.57469	up	1.40284	up	1.46463	up	8.21857	8.87363	8.70692	8.7691							EHI_006880		XM_649366	hypothetical protein	545	117	13656	5.7792
EHI_031100_at	0.0623211	0.313045	0.020701	0.252445	0.588434	0.14347	1.57468	up	1.1674	up	1.55948	up	5.40365	6.05871	5.62695	6.04472							EHI_031100		XM_646282	hypothetical protein	812	271	31475.5	5.4764
EHI_087840_at	0.0256089	0.0446161	0.0365707	0.181368	0.244106	0.171991	1.57454	down	1.17265	down	1.50406	down	7.34852	6.69359	7.11874	6.75965							EHI_087840		XM_650858	hypothetical protein	3128	1043	118023	6.8339
EHI_148070_at	0.322395	0.528483	0.242504	0.56072	0.732428	0.448139	1.57448	down	1.30384	down	1.7675	down	5.48277	4.82789	5.1	4.66106							EHI_148070		XM_652443	importin alpha, putative	1514	505	56900.1	4.5353
EHI_062730_at	0.201421	0.146446	0.336589	0.43733	0.405467	0.544787	1.57423	down	1.20118	down	1.3511	down	5.58929	4.93464	5.32483	5.15515							EHI_062730		XM_645457	RNA lariat debranching enzyme, putative	1064	355	41034.1	8.2304		GO:0016787
EHI_096500_at	0.0738727	0.239869	0.27341	0.270025	0.513526	0.478527	1.57389	up	1.24975	up	1.20189	up	8.86994	9.52427	9.19158	9.13525							EHI_096500			UBA/TS-N domain-containing protein	913	287	33658.2	7.5847		GO:0003674|GO:0008150
EHI_101400_x_at	0.322686	0.730647	0.360409	0.560898	0.867587	0.565201	1.57379	down	1.30935	up	1.39251	up	6.15957	5.50532	6.54842	6.63726							EHI_101400	EHI_101400		hypothetical protein	449	150	17577.2	7.5003
16.m00298_s_at	0.0632391	0.259599	0.792724	0.253518	0.537126	0.882081	1.57326	down	1.18066	down	1.03653	down	8.9276	8.27385	8.68801	8.87585	16.t00012	N/A	16.m00298	EAL50795	XP_656179	XM_651087
EHI_174160_x_at	0.583239	0.695363	0.93721	0.743125	0.845366	0.974869	1.57325	down	1.40354	down	1.06009	down	3.35634	2.7026	2.86727	3.27215							EHI_174160	EHI_174160		hypothetical protein, conserved	938	313	38351.5	4.8814
EHI_200970_at	0.0119169	0.000831611	0.00894291	0.143864	0.110421	0.11319	1.57312	down	2.36599	down	1.92374	down	7.45174	6.79811	6.2093	6.50783							EHI_200970		XM_643236	hypothetical protein	1166	389	45854.6	8.412
EHI_152470_at	0.354375	0.747779	0.846583	0.59106	0.87884	0.917918	1.57309	down	1.07344	down	1.04312	up	5.37228	4.71868	5.27003	5.43319							EHI_152470		XM_651872	hypothetical protein, conserved	1409	470	54408.6	4.7899
EHI_110980_at	0.197402	0.606325	0.690058	0.432168	0.788332	0.810392	1.57296	down	1.19503	down	1.26339	down	5.09536	4.44188	4.83832	4.75806							EHI_110980		XM_649309	Rho guanine nucleotide exchange factor, putative	2090	697	79733.2	8.6943		GO:0005089|GO:0005622|GO:0008270|GO:0035023
EHI_113950_at	0.00430439	0.659113	0.100973	0.119973	0.823207	0.278321	1.57285	down	1.04737	down	1.56314	down	7.15127	6.49789	7.08449	6.50682							EHI_113950		XM_644386	hypothetical protein, conserved	932	311	35757.5	4.0444
186.m00115_x_at	0.321138	0.602879	0.446232	0.560049	0.787026	0.617259	1.5722	down	1.34259	down	1.25554	up	3.37259	2.71981	2.94758	3.7009	186.t00004	N/A	186.m00115	EAL45638	XP_651024	XM_645932
EHI_030120_at	0.149459	0.118854	0.834577	0.374895	0.364284	0.909197	1.57191	down	1.85164	down	1.14754	down	4.60067	3.94814	3.71186	4.40212							EHI_030120		XM_648689	tyrosine kinase, putative	4262	1349	155139	5.3798		GO:0004672|GO:0004713|GO:0005524|GO:0006468
EHI_045560_at	0.0612834	0.0504801	0.0454132	0.251518	0.251938	0.188569	1.5713	down	1.5574	down	1.62065	down	8.00468	7.35272	7.36554	7.3081							EHI_045560		XM_648502	hypothetical protein	2276	759	88069.7	7.9417
38.m00249_s_at	0.0380718	0.00939644	0.0685641	0.206365	0.155845	0.229284	1.57035	down	1.77377	down	1.33244	down	9.60042	8.94934	8.7736	9.18635	38.t00027	N/A	38.m00249	EAL49621	XP_655007	XM_649915
EHI_060430_at	0.000236142	0.00183953	0.0179646	0.0763	0.122996	0.137356	1.57018	down	1.56204	down	1.80886	down	9.12682	8.47588	8.48339	8.27173							EHI_060430		XM_648144	Uro-adherence factor A precursor, putative	3209	1070	120249	4.3662
166.m00089_x_at	0.190083	0.37776	0.0774721	0.424335	0.645939	0.242871	1.5701	down	1.30116	up	1.91663	down	3.2605	2.60965	3.6403	2.32193	166.t00007	N/A	166.m00089	EAL46043	XP_651429	XM_646337
EHI_165240_at	0.42265	0.42265	0.42265	0.622261	0.647588	0.596952	1.56983	down	1.56983	down	1.56983	down	2.97253	2.32193	2.32193	2.32193							EHI_165240	EHI_165240		hypothetical protein	662	221	25834.4	7.7416
EHI_065660_at	0.0936939	0.206341	0.783836	0.300841	0.477835	0.876466	1.56918	up	1.32205	up	1.0485	down	7.83579	8.4858	8.23856	7.76746							EHI_065660		XM_648550	protein kinase domain containing protein	845	282	32480.3	7.2334		GO:0004672|GO:0005524|GO:0006468
EHI_004210_at	0.000308999	0.00411437	0.000962128	0.0790379	0.132239	0.0897889	1.56886	up	1.34301	down	1.21082	down	5.37401	6.02373	4.94854	5.09803							EHI_004210		XM_645109	Rap/Ran GTPase-activating protein, putative	1629	496	57439.4	7.5164		GO:0005096|GO:0005622|GO:0051056
EHI_110230_at	0.0686845	0.6558	0.837893	0.262029	0.820715	0.911248	1.5688	up	1.06906	up	1.03808	down	7.11518	7.76484	7.21153	7.06126							EHI_110230		XM_651940	hypothetical protein	1493	498	58175.3	8.4864
272.m00070_x_at	0.42265	0.53947	0.752103	0.622261	0.740222	0.854565	1.56865	down	1.40506	down	1.20739	down	2.97146	2.32193	2.48083	2.69957	272.t00002	N/A	272.m00070	EAL44381	XP_649768	XM_644676
EHI_104690_at	0.0840353	0.0510931	0.116231	0.28522	0.253364	0.301248	1.56824	down	1.80048	down	2.09563	down	6.0964	5.44725	5.24802	5.02901							EHI_104690		XM_645489	zinc knuckle domain-containing protein	554	185	22291.4	9.1811		GO:0003676|GO:0008270
EHI_069540_s_at	0.000215908	0.0285395	0.903905	0.0763	0.207334	0.95462	1.56697	down	1.09585	up	1.00224	down	10.7307	10.0827	10.8628	10.7275							EHI_069540		XM_645791	pumilio family RNA-binding protein	1307	436	49874.5	7.9425		GO:0003723|GO:0005096|GO:0005622|GO:0008152|GO:0051056
EHI_194290_at	0.121625	0.347006	0.915887	0.336314	0.619688	0.962211	1.56681	up	1.29663	up	1.04686	up	3.91177	4.5596	4.28654	3.97784							EHI_194290		XM_649617	leucine rich repeat protein, BspA family	1184	395	45387.7	8.7269		GO:0003674|GO:0008150
313.m00046_s_at	0.0189052	0.030774	0.0708216	0.165805	0.213074	0.23315	1.56665	down	1.45776	down	1.39018	down	7.98994	7.34225	7.44618	7.51467	313.t00001	N/A	313.m00046	EAL43972	XP_649358	XM_644266
303.m00070_x_at	0.0975277	0.0181927	0.003997	0.306165	0.185566	0.104277	1.56661	up	1.43549	down	3.2348	up	5.6103	6.25795	5.08876	7.30398	303.t00010	N/A	303.m00070	EAL44051	XP_649434	XM_644342
EHI_049680_at	0.0388827	0.0449406	0.0560134	0.207537	0.24458	0.209187	1.56644	down	1.59892	down	1.7092	down	9.04878	8.40129	8.37169	8.27546							EHI_049680		XM_652055	hypothetical protein	2729	910	101995	4.9804		GO:0000074
EHI_197120_at	0.0111104	8.09248e-05	0.0015387	0.142396	0.100735	0.0929086	1.56621	down	1.64852	down	2.25317	down	9.44827	8.80099	8.7271	8.27631							EHI_197120		XM_648060	protein phosphatase, putative	1853	618	71042.4	5.6111		GO:0004721
EHI_151560_at	0.332246	0.347698	0.336131	0.570125	0.620293	0.54445	1.56618	up	1.58687	up	1.57155	up	4.40443	5.05168	5.07061	5.05662							EHI_151560		XM_652254	hypothetical protein	2246	749	87525	6.2518
EHI_080380_s_at	0.544595	0.380671	0.154854	0.712622	0.647588	0.349794	1.56612	up	1.81534	up	2.4969	up	2.88551	3.5327	3.74575	4.20565							EHI_080380	EHI_080380		hypothetical protein	485	162	19594.3	4.9891
5.m00408-183.m00107_at	0.0836421	0.0814914	0.0315024	0.285013	0.308163	0.163005	1.56604	up	1.5597	up	2.10496	up	7.54448	8.1916	8.18575	8.61827
EHI_118260_at	0.118665	0.00410065	0.688212	0.331983	0.132239	0.80905	1.56556	down	1.46581	down	1.08023	down	8.15315	7.50647	7.60145	8.04181							EHI_118260		XM_650938	formin homology 2 family protein	3530	1177	130857	8.8492		GO:0003779|GO:0005575|GO:0016043|GO:0030036
453.m00042_s_at	0.00668993	0.325151	8.21591e-05	0.129122	0.597985	0.058608	1.56534	up	1.2527	up	3.37345	up	2.32193	2.9684	2.64697	4.07615	453.t00005	N/A	453.m00042	EAL43075	XP_648464	XM_643372
EHI_189510_s_at	0.227781	0.726443	0.539092	0.465147	0.864796	0.696992	1.56521	down	1.06181	down	1.03632	up	6.76195	6.1156	6.67542	6.81342							EHI_189510		XM_645159	RhoGAP domain containing protein	1589	530	60766.5	7.701		GO:0005622|GO:0007165
EHI_016410_at	0.0717739	0.331909	0.0869223	0.265364	0.604378	0.257841	1.56498	up	1.17959	up	1.59754	up	7.53906	8.1852	7.77734	8.21491							EHI_016410		XM_648426	hypothetical protein	1524	483	55911.5	9.3099
AFFX-TrpnX-5_at	0.0473515	0.0317131	0.0317131				1.5649	down	1.63833	down	1.63833	down	3.03415	2.38809	2.32193	2.32193
500.m00028_x_at	0.0308656	0.0333031	0.0115969	0.192424	0.218834	0.121018	1.56473	up	1.46014	up	1.99756	up	4.74397	5.38989	5.29007	5.74221	500.t00003	N/A	500.m00028	EAL42868	XP_648252	XM_643160
EHI_132370_at	0.00817656	0.015163	0.012134	0.134619	0.174976	0.123019	1.56439	down	1.33217	down	2.17105	down	9.1392	8.4936	8.72542	8.0208							EHI_132370		XM_644401	ccaat-box-binding transcription factor, putative	2156	719	83629.4	4.7915
174.m00085_s_at	0.314617	0.59155	0.638759	0.553929	0.779324	0.77289	1.56392	down	1.23663	down	1.20475	up	8.77248	8.12731	8.46606	9.04121	174.t00012	N/A	174.m00085	EAL45864	XP_651250	XM_646158
EHI_128150_at	0.0214457	0.0539774	0.0300118	0.17081	0.258717	0.161519	1.56388	up	1.28983	up	1.51846	up	10.2904	10.9356	10.6576	10.893							EHI_128150		XM_649669	hypothetical protein	418	122	14015.9	6.4931
EHI_043240_s_at	0.0010453	0.0483977	0.00206411	0.088536	0.249804	0.0989234	1.56378	down	1.28229	down	1.42712	down	10.6207	9.97564	10.262	10.1076							EHI_043240	EHI_043240		glycogen phosphorylase, putative	578	193	20950	4.4212		GO:0004645|GO:0005975
EHI_185420_x_at	0.508222	0.373018	0.304275	0.686655	0.641733	0.512352	1.56312	up	1.86113	down	2.07921	down	3.37797	4.0224	2.48179	2.32193							EHI_185420		XM_644593	heat shock protein 70, putative	938	313	34447.3	5.6149
EHI_024350_at	0.0418662	0.0220519	0.0782321	0.213591	0.195656	0.243484	1.56273	down	1.63425	down	1.43133	down	8.08747	7.4434	7.37884	7.57012							EHI_024350		XM_645875	hypothetical protein	1814	605	68983.1	7.6234
EHI_147460_at	0.246888	0.383169	0.689077	0.485313	0.647588	0.809773	1.56269	up	1.34823	up	1.13105	up	5.86492	6.50895	6.29598	6.04257							EHI_147460		XM_649440	protein kinase, putative	2626	774	88569.9	8.5829		GO:0004672|GO:0004713|GO:0005524|GO:0006468
EHI_155280_at	0.105663	0.140114	0.575995	0.31699	0.396481	0.725941	1.56263	up	1.42986	up	1.09222	up	5.91084	6.55482	6.42672	6.0381							EHI_155280		XM_643274	serine/threonine- protein kinase DCAMKL3, putative	1287	412	47649.5	7.1884		GO:0004672|GO:0004713|GO:0005524|GO:0006468
EHI_029390_at	0.376757	0.678526	0.374971	0.612073	0.836318	0.578265	1.56256	up	1.16058	up	1.71168	up	2.72076	3.36468	2.93561	3.49618							EHI_029390		XM_644471	hypothetical protein	569	190	21634.6	10.3322
EHI_106120_at	0.0253691	0.0112375	0.00729563	0.181261	0.161704	0.108888	1.56247	up	1.97602	up	2.2386	up	9.43067	10.0745	10.4133	10.5933							EHI_106120		XM_643398	inositol hexakisphosphate kinase, putative	812	271	31806.4	7.9791		GO:0004428|GO:0006020
184.m00112_x_at	0.10013	0.918101	0.166964	0.310459	0.974812	0.364332	1.56231	up	1.02247	up	1.37329	up	10.8613	11.505	10.8934	11.3189	184.t00020	N/A	184.m00112	EAL45692	XP_651067	XM_645975
EHI_120750_x_at	0.112664	0.425851	0.193368	0.324704	0.650171	0.397409	1.56217	down	1.34758	down	1.2031	up	3.16944	2.52589	2.73907	3.43621							EHI_120750		XM_650363	hypothetical protein	352	103	11812.5	8.2263
EHI_191780_at	0.14214	0.165609	0.122538	0.363432	0.43088	0.309235	1.56173	up	1.51204	up	1.6884	up	7.59355	8.2367	8.19005	8.34921							EHI_191780		XM_643925	IBR domain containing protein	854	253	29498.7	7.1053		GO:0003674|GO:0008150
EHI_120910_at	0.15412	0.338087	0.300066	0.380598	0.610909	0.507517	1.56171	down	1.29548	down	1.37527	down	6.32527	5.68215	5.95179	5.86555							EHI_120910		XM_649254	hypothetical protein	830	277	32272	4.9673
EHI_026000_s_at	0.170321	0.0177266	0.0874221	0.399919	0.18354	0.258532	1.56164	up	2.59053	down	1.76257	down	4.83142	5.47448	3.45818	4.01375							EHI_026000		XM_643099	AIG1 family protein, putative	1005	1005
EHI_003580_x_at	0.42265	0.42265	0.42265	0.622261	0.647588	0.596952	1.56158	down	1.56158	down	1.56158	down	2.96493	2.32193	2.32193	2.32193							EHI_003580	EHI_003580		hypothetical protein	992	331	38574.8	7.3893
71.m00134_s_at	0.257033	0.65225	0.782642	0.49522	0.818548	0.875713	1.56121	up	1.15873	up	1.2214	down	3.70107	4.34373	3.91361	3.41253	71.t00006	N/A	71.m00134	EAL48439	XP_653825	XM_648733
228.m00060_at	0.0375826	0.00447241	0.0079844	0.204684	0.132239	0.110688	1.56118	down	4.17451	down	2.17728	down	7.81807	7.17544	5.75647	6.69555	228.t00002	N/A	228.m00060	EAL44929	XP_650315	XM_645223
EHI_146940_at	0.0122363	0.00244651	0.0205973	0.144384	0.127709	0.14318	1.56056	up	1.8057	up	1.96737	up	5.9781	6.62017	6.83065	6.95437							EHI_146940		XM_644627	hypothetical protein	1376	459	54769.8	9.4887
EHI_165340_at	0.0615788	0.840123	0.320263	0.251643	0.930846	0.52866	1.56034	up	1.02054	up	1.27338	up	7.29443	7.93629	7.32377	7.6431							EHI_165340		XM_644665	hypothetical protein	716	239	27442.6	3.8931
EHI_191760_at	0.0780261	0.719711	0.402712	0.276205	0.861166	0.596952	1.56013	up	1.05564	down	1.218	up	5.58197	6.22363	5.50385	5.86649							EHI_191760		XM_643927	hypothetical protein	398	133	15207.5	10.2045
EHI_151940_at	0.0153643	0.0498413	0.0305321	0.155406	0.251338	0.162317	1.55986	up	1.33681	down	1.36555	down	6.87879	7.5202	6.45999	6.4293							EHI_151940		XM_652294	amino acid transporter, putative	1442	481	53810.1	6.9969
EHI_048290-038850_s_at	0.212225	0.738422	0.815312	0.450365	0.872544	0.897323	1.55981	up	1.1312	down	1.10235	up	5.42434	6.06571	5.24648	5.56493
EHI_035390_at	0.012515	0.162448	0.0055776	0.14568	0.426995	0.105551	1.55972	down	1.5023	down	1.78518	down	6.81657	6.17528	6.22939	5.9805							EHI_035390		XM_651018	phosphatidylinositol-glycan biosynthesis class O protein, putative	2612	871	100416	5.7635
EHI_158040_at	0.0685015	0.12585	0.145703	0.261994	0.375273	0.34021	1.55963	up	1.36547	up	1.3557	up	8.87704	9.51824	9.32644	9.31608							EHI_158040		XM_645708	eukaryotic initiation factor 4E, putative	602	179	20833.2	5.0489		GO:0003723|GO:0003743|GO:0005737|GO:0006413
EHI_109960_at	0.0603634	0.957467	0.663582	0.25029	0.995821	0.78978	1.5595	up	1.00748	up	1.04326	up	7.03367	7.67475	7.04442	7.09478							EHI_109960		XM_647107	Rho guanine nucleotide exchange factor, putative	1766	566	66397	9.4391		GO:0005089|GO:0005622|GO:0035023
EHI_039320_s_at	0.0259307	0.596723	0.0674451	0.182435	0.782947	0.227256	1.5594	up	1.07498	up	1.48846	up	5.56528	6.20627	5.66959	6.1391							EHI_039320	EHI_039320		hypothetical protein	473	158	18318.8	8.3725
EHI_165200_at	0.00349681	0.00337986	0.112521	0.111125	0.132239	0.296297	1.55914	up	1.29007	up	1.26665	down	4.71997	5.36072	5.08742	4.37895							EHI_165200		XM_647138	hypothetical protein	1250	375	43635.4	9.2643
EHI_103490_at	0.226283	0.850499	0.824195	0.463838	0.936582	0.902566	1.55885	up	1.1026	down	1.19455	up	3.01525	3.65573	2.87435	3.27171							EHI_103490		XM_647323	hypothetical protein, conserved	935	312	36524.9	7.1356
115.m00138_x_at	0.317927	0.475286	0.99257	0.557731	0.690375	1	1.55874	down	1.25461	up	1.00536	down	3.27104	2.63066	3.59828	3.26333	115.t00022	N/A	115.m00138	EAL47140	XP_652528	XM_647436
EHI_050450_at	0.159991	0.202325	0.213821	0.388575	0.474102	0.419941	1.55868	down	1.61605	down	1.50021	down	4.31197	3.67165	3.6195	3.72681							EHI_050450		XM_651486	hypothetical protein	449	150	17671.9	4.3984
EHI_080240_at	0.038441	0.0480216	0.69466	0.207357	0.248796	0.813566	1.55848	up	1.52786	up	1.06038	up	4.16527	4.8054	4.77678	4.24985							EHI_080240		XM_644426	hypothetical protein	1325	442	51665.4	5.3758
349.m00049_at	0.37884	0.491019	0.624075	0.61477	0.704289	0.761565	1.55751	up	1.20958	down	1.14046	down	5.04353	5.68277	4.76902	4.85391	349.t00009	N/A	349.m00049	EAL43662	XP_649047	XM_643955
EHI_035680_at	0.0299318	0.316623	0.31723	0.191278	0.591529	0.526143	1.55703	down	1.3228	down	1.68512	down	3.74298	3.10418	3.33938	2.99013							EHI_035680		XM_651052	hydrolase, carbon-nitrogen family	803	268	30461.8	7.1952		GO:0006807|GO:0016810
2.m00534_x_at	0.365331	0.235026	0.42265	0.600556	0.508776	0.596952	1.55683	up	1.6168	up	1.30316	down	2.70394	3.34255	3.39708	2.32193	2.t00044	N/A	2.m00534	EAL52061	XP_657448	XM_652356
EHI_164380_at	0.0157237	0.0233925	0.191651	0.155406	0.196567	0.39545	1.55673	down	1.23959	down	1.25374	down	7.80367	7.16516	7.49381	7.47743							EHI_164380		XM_643584	protein kinase domain containing protein	3410	1137	128744	4.788		GO:0004672|GO:0005524|GO:0006468
EHI_155680_at	0.00480375	0.00440664	0.00533926	0.12398	0.132239	0.10503	1.55655	up	1.66285	up	1.61421	up	9.86171	10.5001	10.5954	10.5525							EHI_155680		XM_650680	hypothetical protein	485	127	14024.8	4.5372
EHI_125900_at	0.00862603	0.0346011	0.00419707	0.134855	0.221613	0.104277	1.55604	down	1.59239	down	2.2197	down	7.77132	7.13343	7.10013	6.62095							EHI_125900		XM_651394	hypothetical protein	3589	1180	134856	8.5627
EHI_198800_at	0.0521434	0.0386761	0.0141897	0.234721	0.230466	0.129211	1.55583	up	1.69439	up	2.39577	up	7.44345	8.08113	8.20421	8.70394							EHI_198800		XM_649907	cytidylyltransferase, putative	506	169	19446.5	10.5071		GO:0009058|GO:0016779
EHI_193510_at	0.205513	0.901278	0.0906798	0.443457	0.964991	0.263346	1.55553	up	1.04395	down	2.13691	up	4.95641	5.59381	4.89436	6.05193							EHI_193510		XM_646962	RNA-binding protein, putative	929	310	36037.8	6.9479		GO:0003723|GO:0008150
EHI_187790_at	0.00607494	0.00803911	0.00155861	0.128082	0.150824	0.0929086	1.55551	up	1.6535	up	1.70232	up	8.27151	8.90889	8.99703	9.03901							EHI_187790		XM_650925	hypothetical protein	365	122	13916.4	3.9695
169.m00129_x_at	0.397812	0.554879	0.553574	0.622261	0.751555	0.707784	1.55551	up	1.2819	up	1.28315	up	3.19067	3.82805	3.54895	3.55036	169.t00017	N/A	169.m00129	EAL45977	XP_651365	XM_646273
EHI_075420_x_at	0.215916	0.283366	0.513627	0.454211	0.559422	0.676434	1.55508	up	1.6944	down	1.46248	down	3.47385	4.11084	2.71308	2.92543							EHI_075420	EHI_075420		P-glycoprotein 5, putative	908	303	33008.8	8.2036		GO:0005524|GO:0008559|GO:0016887
EHI_148580_at	0.00825027	0.573874	0.0628651	0.134636	0.766336	0.218767	1.55485	up	1.025	down	1.20632	down	9.84658	10.4834	9.81096	9.57598							EHI_148580		XM_652388	choline/ethanolamine kinase, putative	1076	359	41842.6	5.2975		GO:0004305
EHI_030900_s_at	0.00531023	0.0814388	0.0506872	0.125887	0.308154	0.199637	1.5545	down	1.11578	down	1.14559	down	8.29402	7.65757	8.13596	8.09793							EHI_030900		XM_643577	Rap/Ran GTPase-activating protein, putative	3851	1284	145868	5.0394		GO:0005096|GO:0005622|GO:0051056
EHI_014040_s_at	0.165606	0.231072	0.200971	0.395064	0.505312	0.405663	1.55433	up	1.4719	up	1.47278	up	6.15316	6.78946	6.71084	6.7117							EHI_014040		XM_649974	hypothetical protein	593	198	22997.5	6.3465
EHI_138760_at	0.0175557	0.10199	0.0689713	0.161962	0.342612	0.229922	1.55432	down	1.30304	down	1.32488	down	7.29955	6.66326	6.91767	6.89369							EHI_138760		XM_645046	hypothetical protein	1943	648	75716.2	9.5197
EHI_188240_at	0.104224	0.839108	0.729943	0.315506	0.930517	0.839333	1.55431	up	1.11113	up	1.15429	down	5.11489	5.75117	5.26692	4.90789							EHI_188240		XM_648600	hypothetical protein, conserved	1421	474	56483.1	7.9825
EHI_084720_s_at	0.215672	0.393945	0.186724	0.454203	0.647588	0.388816	1.5543	down	1.40566	down	1.48997	up	3.16571	2.52945	2.67447	3.74099							EHI_084720		XM_649996	hypothetical protein	1466	489	57641.9	7.8166
EHI_129930_at	0.210026	0.911144	0.351077	0.448482	0.969842	0.556977	1.55395	up	1.05225	up	1.29096	up	4.23544	4.87139	4.30892	4.60389							EHI_129930		XM_646727	hypothetical protein	713	238	27414.6	9.8663
EHI_060310_at	0.224361	0.467191	0.411034	0.461961	0.683167	0.596952	1.55388	up	1.26665	up	1.25413	up	5.48214	6.11801	5.82316	5.80883							EHI_060310		XM_648157	hypothetical protein	1376	459	53137.5	7.8583
EHI_178800_at	0.0291323	0.00562861	0.204688	0.189604	0.137162	0.409376	1.55385	down	2.5531	down	1.50909	down	3.67418	3.03833	2.32193	3.0805							EHI_178800		XM_651152	hypothetical protein	1004	335	38144.1	9.2453
EHI_101730_s_at	0.00317553	0.0036137	0.0031398	0.107795	0.132239	0.101725	1.55364	up	2.06288	up	1.63122	up	11.7308	12.3664	12.7754	12.4367							EHI_101730	EHI_101730		surface antigen ariel1, putative	575	192	21085	3.9307
EHI_044870_at	0.0542443	0.0103462	0.0271728	0.237631	0.159698	0.156933	1.55343	up	1.76937	up	1.54995	up	6.20529	6.84075	7.02852	6.83751							EHI_044870		XM_652117	hypothetical protein	974	325	37744	7.4028
EHI_158110_at	0.0399596	0.304753	0.0473684	0.209867	0.579613	0.193408	1.55311	up	1.21875	up	1.49325	up	7.2028	7.83796	7.4882	7.78125							EHI_158110		XM_645715	DNA replication licensing factor, putative	2072	691	77546.1	8.1513		GO:0003677|GO:0005524|GO:0006270|GO:0008094|GO:0016887
61.m00195_s_at	0.607312	0.529459	0.637697	0.762329	0.733174	0.772033	1.55308	down	1.33653	up	1.17833	up	4.0053	3.37016	4.42379	4.24204	61.t00031	N/A	61.m00195	EAL48776	XP_654165	XM_649073
EHI_094010_x_at	0.383425	0.680001	0.664343	0.619102	0.837031	0.790363	1.55277	up	1.46852	down	1.25221	up	3.91496	4.54981	3.3606	4.23943							EHI_094010		XM_652177	hypothetical protein	1007	336	38963.7	7.0549
EHI_189750_s_at	0.0770913	0.490546	0.387725	0.27511	0.7041	0.589793	1.55249	down	1.5509	down	1.16512	up	4.12681	3.49222	3.4937	4.34729							EHI_189750		XM_642965	hypothetical protein	806	269	29283.1	4.6134
475.m00036_s_at	0.0259082	0.0316334	0.128779	0.182435	0.214429	0.316471	1.55233	down	1.41064	down	1.31035	down	8.34615	7.71172	7.84981	7.95621	475.t00003	N/A	475.m00036	EAL42951	XP_648337	XM_643245
375.m00058_s_at	0.260491	0.708013	0.656303	0.499456	0.853607	0.784757	1.55225	down	1.01993	down	1.08782	down	4.47774	3.84338	4.44928	4.3563	375.t00006	N/A	375.m00058	EAL43496	XP_648880	XM_643788
EHI_073990_at	0.0867244	0.100115	0.0477468	0.289496	0.339491	0.194012	1.55206	down	1.30718	down	1.50476	down	6.58709	5.95291	6.20064	5.99755							EHI_073990		XM_648469	hypothetical protein	1403	468	53604.9	6.655
74.m00170_at	0.13486	0.0574522	0.210034	0.353898	0.265223	0.415874	1.55177	down	2.04603	up	1.38715	up	10.5163	9.88235	11.5491	10.9884	74.t00016	N/A	74.m00170	EAL48328	XP_653716	XM_648624
EHI_058100_at	0.0376932	0.357157	0.347159	0.205137	0.627686	0.553575	1.55175	down	1.05692	up	1.15739	up	9.43485	8.80096	9.51472	9.64574							EHI_058100		XM_646072	hypothetical protein	587	196	21834.9	4.9503
EHI_078180_at	0.0924707	0.338686	0.684907	0.299576	0.611486	0.805925	1.55151	up	1.16822	up	1.05274	up	5.84296	6.47663	6.06727	5.9171							EHI_078180		XM_646900	hypothetical protein	794	265	30838.9	10.2007
EHI_008000_at	0.0520477	0.191065	0.593874	0.234721	0.459821	0.738945	1.55142	down	1.14132	down	1.04558	up	5.35445	4.72086	5.16374	5.41875							EHI_008000		XM_649283	hypothetical protein, conserved	1646	549	64382.8	9.0774
120.m00093_x_at	0.350197	0.068262	0.209567	0.587861	0.286444	0.415232	1.55126	down	1.66963	up	1.78694	up	3.45821	2.82477	4.19774	4.2957	120.t00002	N/A	120.m00093	EAL46999	XP_652385	XM_647293
EHI_011810_at	0.23903	0.0417941	0.0263028	0.479033	0.237303	0.155758	1.55112	down	1.41575	up	1.55241	up	6.33725	5.70394	6.83882	6.97177							EHI_011810		XM_648713	hypothetical protein, conserved	818	273	31155.2	9.2605
EHI_177640_at	0.0195251	0.0141893	0.0444677	0.166318	0.173138	0.186597	1.55098	down	1.59615	down	1.52019	down	11.9179	11.2847	11.2433	11.3136							EHI_177640		XM_650842	hypothetical protein	1460	487	55625.9	10.7274		GO:0003674|GO:0005575|GO:0008150
11.m00384_x_at	0.324893	0.433563	0.0980079	0.562792	0.656737	0.273099	1.55016	up	1.55317	up	2.68402	up	2.80184	3.43426	3.43706	4.22624	11.t00076	N/A	11.m00384	EAL51097	XP_656483	XM_651391
EHI_165210_at	0.0343676	0.0758353	0.176926	0.198854	0.299872	0.377107	1.54995	down	1.30724	down	1.3324	down	8.26751	7.63529	7.88098	7.85347							EHI_165210		XM_647139	hypothetical protein	1193	398	44906	4.9076
EHI_033720_at	0.0735304	0.0332219	0.036828	0.269115	0.218834	0.172457	1.54979	down	1.5808	down	1.3026	down	5.71113	5.07905	5.05047	5.32973							EHI_033720		XM_645551	DEAD/DEAH box helicase, putative	2273	758	86681.6	8.8935		GO:0003676|GO:0004386|GO:0005524
203.m00113_at	0.0118299	0.998533	0.777711	0.143864	1	0.87248	1.549	down	1.00022	down	1.03574	up	6.56079	5.92945	6.56047	6.61145	203.t00011	N/A	203.m00113	EAL45318	XP_650705	XM_645613
EHI_064540_at	0.0323826	0.804632	0.186904	0.194609	0.910455	0.38906	1.54882	up	1.01309	up	1.16035	up	7.0853	7.71647	7.10407	7.29986							EHI_064540		XM_648932	lecithin:cholesterol acyltransferase domain-containing protein	1190	397	45374.5	6.6585		GO:0003674|GO:0008150
EHI_175490_at	0.00278738	0.485161	0.89068	0.106891	0.699017	0.946894	1.5486	up	1.03034	up	1.00637	down	9.40672	10.0377	9.44984	9.39755							EHI_175490		XM_644252	dual specificity protein phosphatase, putative	650	217	25030.9	9.4734		GO:0004721|GO:0006470|GO:0008138
44.m00162_at	0.0176186	0.930075	0.150937	0.162136	0.980898	0.345972	1.54843	up	1.00343	up	1.08883	up	8.09417	8.72498	8.0991	8.21695	44.t00009	N/A	44.m00162	EAL49395	XP_654781	XM_649689
EHI_192520_x_at	0.0798821	0.0204715	0.0763529	0.278422	0.190915	0.241581	1.54814	up	1.28629	up	1.23055	up	8.4239	9.05443	8.78712	8.7232							EHI_192520		XM_648786	transcriptional coactivator, putative	455	152	18055.4	9.7747		GO:0003677|GO:0003713|GO:0006355
EHI_191790_at	0.0347311	0.0200842	0.0378989	0.199479	0.190915	0.175338	1.54787	up	1.56999	up	1.38384	up	10.0092	10.6395	10.66	10.4779							EHI_191790	EHI_191790		hypothetical protein	671	224	27301.1	9.2482
EHI_010100_at	0.2262	0.116059	0.478482	0.463776	0.360419	0.645999	1.54776	down	1.81636	down	1.34585	up	3.82217	3.19198	2.96112	4.25068							EHI_010100		XM_651996	hypothetical protein	434	145	16373.6	10.1202		GO:0003676|GO:0005622
EHI_158290_at	0.0660334	0.201184	0.0980637	0.25747	0.473215	0.273099	1.54755	up	1.28513	up	1.41737	up	5.9822	6.61219	6.34411	6.48541							EHI_158290		XM_645057	hypothetical protein	608	203	23389.2	5.6415
403.m00044_x_at	0.280931	0.842486	0.665295	0.519318	0.932274	0.791171	1.54748	down	1.10243	down	1.24653	up	3.07461	2.44469	2.93393	3.39252	403.t00002	N/A	403.m00044	EAL43327	XP_648713	XM_643621
EHI_141090_at	0.0497578	0.0534435	0.846429	0.230652	0.257911	0.917918	1.5471	down	1.72953	down	1.04091	down	7.76957	7.14001	6.97919	7.71172							EHI_141090		XM_649505	HEAT repeat domain containing protein	3215	1072	122329	4.9768		GO:0003674|GO:0008150
EHI_093960_at	0.0258803	0.00911864	0.0527655	0.182435	0.155332	0.203594	1.54704	down	1.48538	down	1.35196	down	7.95984	7.33033	7.389	7.52478							EHI_093960		XM_652182	pre-mRNA splicing factor, putative	2612	871	100707	7.6333		GO:0000398|GO:0005634
EHI_122410_x_at	0.591858	0.242409	0.312063	0.749291	0.515157	0.52114	1.54673	down	1.29738	up	1.9066	down	3.94377	3.31455	4.31938	3.01277							EHI_122410		XM_643044	leucine rich repeat protein, BspA family	1907	636	71969.9	4.962		GO:0003674|GO:0008150
837.m00017_s_at	0.0100817	0.0627516	0.0389489	0.140081	0.275929	0.177066	1.54651	down	1.61133	down	1.92308	down	9.29345	8.66443	8.6052	8.35003	837.t00002	N/A	837.m00017	EAL42516	XP_647902	XM_642810
EHI_118490_at	0.0138255	0.749013	0.645576	0.149744	0.879697	0.777927	1.54617	down	1.02096	down	1.02796	up	7.98954	7.36085	7.95961	8.02933							EHI_118490		XM_644818	hypothetical protein	924	290	32943.6	5.5206
EHI_147000_at	0.0238684	0.0990745	0.0714052	0.177669	0.337465	0.234012	1.54614	up	1.34436	up	1.57201	up	6.29989	6.92856	6.72681	6.9525							EHI_147000		XM_644621	hypothetical protein	511	150	16736.1	8.4495		GO:0003676
EHI_119910_at	0.0151787	0.00423815	0.00705412	0.155132	0.132239	0.108412	1.546	up	1.7442	up	1.69537	up	10.3148	10.9433	11.1174	11.0764							EHI_119910		XM_644836	lipid phosphate phosphatase, putative	798	251	27851.4	8.0532
EHI_076270_x_at	0.603826	0.724274	0.914993	0.760251	0.864084	0.961735	1.54594	down	1.29665	down	1.07153	down	3.60828	2.97979	3.2335	3.5086							EHI_076270		XM_645214	hypothetical protein, conserved	827	276	33169.5	6.2332
EHI_109910_x_at	0.0976162	0.134299	0.23304	0.306332	0.38847	0.439331	1.54582	up	1.33029	up	1.32809	up	7.4883	8.11667	7.90004	7.89765							EHI_109910		XM_647111	hypothetical protein	2356	756	89307.5	4.7582
EHI_147020_at	0.0990337	0.223427	0.536099	0.308451	0.498208	0.694442	1.54558	up	1.25965	up	1.0913	down	7.50655	8.1347	7.83958	7.38051							EHI_147020		XM_644619	ser/thr protein phosphatase family protein	1226	409	46850.3	6.8267		GO:0004767|GO:0005096|GO:0005622|GO:0016787|GO:0051056
EHI_181600_at	0.130527	0.0474802	0.121843	0.348444	0.248034	0.308265	1.54498	down	2.26751	down	1.94584	down	6.47816	5.85057	5.29705	5.51777							EHI_181600		XM_644571	hypothetical protein	1721	574	66938.1	7.9637
EHI_059660_at	0.0209362	0.0983987	0.36897	0.168805	0.336904	0.572506	1.54481	down	1.238	down	1.0904	down	9.14807	8.52065	8.84006	9.02321							EHI_059660		XM_647796	hypothetical protein	2249	750	85129.7	6.4561
62.m00168_at	0.277231	0.69497	0.585628	0.516914	0.845327	0.733002	1.5448	up	1.15592	up	1.21464	down	7.33813	7.96555	7.54717	7.0576	62.t00019	N/A	62.m00168	EAL48734	XP_654120	XM_649028
EHI_199670_at	0.0298658	0.0656931	0.0156749	0.191159	0.281348	0.133852	1.54475	up	1.68012	up	1.56706	up	6.1893	6.81667	6.93786	6.83735							EHI_199670		XM_649653	hypothetical protein	398	133	14590.3	4.9256
EHI_013760_s_at	0.408132	0.399633	0.37046	0.622261	0.647588	0.574355	1.54398	down	1.56996	down	1.50739	down	4.14904	3.52238	3.49831	3.55698							EHI_013760		XM_643025	heat shock protein 70, mitochondrial, putative	1796	599	66777.8	9.6756
3.m00639_at	0.319932	0.148406	0.120529	0.559225	0.407008	0.307094	1.54389	up	1.41286	up	1.6241	up	2.64558	3.27215	3.1442	3.34522	3.t00102	N/A	3.m00639	EAL51825	XP_657204	XM_652112
87.m00152_s_at	0.141751	0.0190838	0.063517	0.362867	0.188353	0.219844	1.5436	down	1.96527	down	1.9188	down	6.06749	5.44119	5.09276	5.12728	87.t00006	N/A	87.m00152	EAL47916	XP_653302	XM_648210
EHI_085960_at	0.183583	0.730936	0.344264	0.416372	0.867591	0.550819	1.54326	down	1.20185	down	1.43097	down	3.25651	2.63053	2.99125	2.73951							EHI_085960		XM_647982	hypothetical protein	2309	770	90465	5.961
EHI_011780_at	0.0559944	0.0166555	0.0797092	0.241959	0.180053	0.245979	1.5426	up	1.63335	up	1.61095	up	4.15611	4.78148	4.86394	4.84403							EHI_011780		XM_648697	alpha-adaptin, putative	2588	863	99086.5	6.5111		GO:0006461|GO:0006886|GO:0030130
70.m00174_s_at	0.00182125	0.0197038	0.00454118	0.0993816	0.190608	0.104277	1.54226	up	1.51804	down	1.55425	down	10.6961	11.3212	10.0939	10.0599	70.t00028	N/A	70.m00174	EAL48454	XP_653840	XM_648748
EHI_045140_at	0.0652222	0.0203659	0.021379	0.256379	0.190915	0.145232	1.54226	down	1.28136	down	1.33507	down	8.60934	7.9843	8.25167	8.19243							EHI_045140		XM_652235	hypothetical protein	641	197	22921.9	9.6545
EHI_149730_at	0.0275425	0.205379	0.00882957	0.185879	0.476455	0.113025	1.54213	down	1.13945	down	1.63487	down	8.66906	8.04413	8.48072	7.95989							EHI_149730		XM_644697	hypothetical protein, conserved	1202	401	46186.9	8.3323
61.m00167_s_at	0.0294104	0.68641	0.127258	0.189604	0.84047	0.314414	1.54177	up	1.02974	down	1.20779	up	8.90427	9.52885	8.86199	9.17664	61.t00003	N/A	61.m00167	EAL48750	XP_654137	XM_649045
EHI_054070_at	0.136477	0.194757	0.260907	0.356075	0.465588	0.466808	1.54144	up	1.56568	up	1.87575	up	3.00927	3.63355	3.65606	3.91674							EHI_054070	EHI_054070		hypothetical protein	385	108	12134.6	4.7484
EHI_172020_at	0.0349334	0.461614	0.964381	0.199842	0.678651	0.990261	1.54081	up	1.13648	down	1.00765	down	4.94318	5.56687	4.75862	4.93218							EHI_172020		XM_645133	hypothetical protein	389	130	15189.1	9.6138
490.m00039_x_at	0.0118397	0.510693	0.00132321	0.143864	0.718131	0.0922599	1.54034	up	1.03572	up	2.86132	up	9.37479	9.99804	9.42543	10.8915	490.t00005	N/A	490.m00039	EAL42897	XP_648280	XM_643188
62.m00150_x_at	0.0585737	0.0476683	0.0478639	0.246533	0.248359	0.194167	1.54019	up	1.76452	up	1.42279	up	6.09205	6.71517	6.91133	6.60078	62.t00001	N/A	62.m00150	EAL48749	XP_654135	XM_649043
EHI_020110_at	0.123087	0.121108	0.49039	0.337761	0.367366	0.656715	1.54019	down	2.02989	down	1.28054	up	4.953	4.32989	3.93159	5.30974							EHI_020110		XM_645118	hypothetical protein	581	194	22250.3	3.7918
EHI_140180_at	0.138671	0.14265	0.0913623	0.358855	0.400409	0.263835	1.54011	down	1.45667	down	1.83537	down	8.33289	7.70986	7.79022	7.45682							EHI_140180		XM_651652	hypothetical protein	2324	775	88195.9	4.7815
EHI_151450_at	0.131131	0.0602114	0.140759	0.349737	0.270905	0.332785	1.54009	down	1.9549	down	2.63304	down	4.25413	3.63112	3.28704	2.85741							EHI_151450		XM_652273	hypothetical protein	2078	693	79234.8	4.7087
EHI_074510_s_at	0.42265	1	0.42265				1.54006	up	1	down	1.50472	up	2.32193	2.94492	2.32193	2.91142							EHI_074510		XM_645867	hypothetical protein	875	292	33701.6	4.6654
325.m046-325.m049_at	0.0135901	0.908677	0.0525949	0.149197	0.96834	0.203377	1.54002	up	1.02498	up	1.21366	up	7.66874	8.29169	7.70434	7.94811
EHI_129860_at	0.412204	0.775135	0.310924	0.622261	0.894955	0.519536	1.5399	up	1.14566	down	1.63158	up	3.23554	3.85838	3.03936	3.94181							EHI_129860		XM_646720	hypothetical protein	986	329	38966.8	8.8117
EHI_044630_at	0.0291448	0.595926	0.477969	0.189604	0.782298	0.645644	1.53981	up	1.39605	down	1.39259	up	4.16236	4.78511	3.681	4.64012							EHI_044630	EHI_044630		hypothetical protein	250	68	7692.34	4.3244
EHI_055420_at	0.0293363	0.706873	0.0518399	0.189604	0.852883	0.201819	1.53979	up	1.03206	up	1.35123	up	6.2804	6.90313	6.32592	6.71467							EHI_055420		XM_643849	GTP-binding protein, Ras family	1035	325	37654	7.9809		GO:0005525|GO:0005622|GO:0007264
EHI_134990_at	0.116757	0.126719	0.0534435	0.33022	0.376659	0.204582	1.53968	down	1.28663	down	1.66371	down	6.41433	5.7917	6.05073	5.67993							EHI_134990		XM_646575	hypothetical protein	3125	1042	122704	7.9391
EHI_038920_at	0.195169	0.549095	0.974298	0.429854	0.747542	0.996807	1.53961	down	1.2119	up	1.00851	down	7.98373	7.36117	8.261	7.9715							EHI_038920		XM_651788	DNA topoisomerase III, putative	1823	608	69632.2	7.4752		GO:0003676|GO:0003677|GO:0003916|GO:0003917|GO:0005694|GO:0006265|GO:0006268|GO:0006304
194.m00099_s_at	0.109572	0.907515	0.0545448	0.321673	0.967986	0.206273	1.53885	up	1.03079	down	1.62352	up	3.7905	4.41236	3.74675	4.48963	194.t00002	N/A	194.m00099	EAL45482	XP_650869	XM_645777
EHI_087540_at	0.0414572	0.0374217	0.0213871	0.212748	0.227186	0.145232	1.53873	down	1.47025	down	1.63975	down	10.767	10.1452	10.2109	10.0535							EHI_087540		XM_646268	phosphoribulokinase /uridine kinase family protein	1631	544	61421.4	6.4509		GO:0004849|GO:0005524|GO:0009058|GO:0016301
EHI_182890_at	0.00776691	0.012464	0.00224585	0.133121	0.166263	0.0989494	1.53849	up	1.41022	up	2.23436	up	8.34511	8.96662	8.84103	9.50497							EHI_182890		XM_650397	COP9 signalosome complex subunit 1, putative	1178	393	45432.7	5.0741
EHI_170060_at	0.119307	0.389166	0.216864	0.333043	0.647588	0.423532	1.53847	up	1.18553	up	1.36924	up	8.46938	9.09088	8.71491	8.92275							EHI_170060		XM_650892	ubiquitin like protein	344	115	12595.3	5.9024		GO:0006464
EHI_188780_at	0.0311488	0.0441236	0.026297	0.192452	0.243304	0.155758	1.53802	down	1.28255	down	1.62447	down	9.00693	8.38585	8.64792	8.30696							EHI_188780		XM_651561	hypothetical protein	494	165	17917.6	10.3973
EHI_159180_at	0.102996	0.481866	0.159866	0.313736	0.695879	0.355874	1.53765	up	1.38363	down	1.417	up	5.32445	5.94518	4.856	5.82729							EHI_159180		XM_643733	protein arginine N-methyltransferase, putative	1103	368	42773.6	7.9056
EHI_065300_at	0.0761639	0.905861	0.410308	0.273663	0.967401	0.596952	1.53748	up	1.01562	down	1.13203	up	7.69095	8.31152	7.6686	7.86986							EHI_065300		XM_647304	hypothetical protein	1028	308	35979.2	6.8723
EHI_001750_x_at	0.0569537	0.966836	0.571425	0.24392	0.999844	0.722165	1.53744	down	1.01515	up	1.18301	down	4.10268	3.48214	4.12436	3.86021							EHI_001750		XM_644534	hypothetical protein	2915	972	115036	8.0379
EHI_168200_at	0.12062	0.734545	0.141924	0.335443	0.869494	0.334814	1.53727	up	1.03509	up	1.20146	up	7.56379	8.18417	7.61355	7.82859							EHI_168200		XM_645849	hypothetical protein	971	324	37428.8	8.2592
EHI_159770_at	0.516289	0.838254	0.538146	0.691662	0.929934	0.696532	1.53708	down	1.09208	down	1.72237	down	4.01958	3.39938	3.8925	3.23518							EHI_159770		XM_646533	hypothetical protein	2636	879	101454	5.5622
EHI_074590_x_at	0.423033	0.839648	0.532827				1.53645	down	1.11308	down	1.44211	down	3.45352	2.83392	3.29896	2.92534							EHI_074590	EHI_074590		hypothetical protein	875	292	35735.9	10.2525
EHI_193420_at	0.140549	0.547219	0.2384	0.361702	0.746161	0.444592	1.53636	up	1.56518	up	1.39464	up	2.98388	3.6034	3.6302	3.46378							EHI_193420		XM_646851	hypothetical protein	1259	420	47814.8	7.9539
EHI_012590_at	0.0452963	0.684484	0.340973	0.222628	0.839039	0.54809	1.53634	down	1.08675	down	1.16433	down	6.71687	6.09738	6.59686	6.49737							EHI_012590		XM_650227	hypothetical protein	1400	467	54618.7	10.3153
EHI_114940_at	0.293166	0.393449	0.304891	0.532496	0.647588	0.513092	1.53593	up	1.42301	up	1.51555	up	6.02191	6.64102	6.53086	6.62175							EHI_114940		XM_645237	hypothetical protein, conserved	1004	335	38479.3	5.5747
EHI_108350_s_at	0.465328	0.75128	0.713228	0.657148	0.880552	0.826471	1.53583	up	1.33195	up	1.20826	down	2.89338	3.51239	3.30692	2.62044							EHI_108350		XM_650412	hypothetical transmembrane protein	829	259	29599.7	8.4487
182.m00147_x_at	0.455645	0.839368	0.516428	0.649837	0.930528	0.678409	1.53569	down	1.14106	down	1.44987	down	2.99418	2.3753	2.80382	2.45826	182.t00024	N/A	182.m00147	EAL45738	XP_651125	XM_646033
EHI_090040_at	0.00960312	0.0460283	0.0173971	0.137792	0.246586	0.135632	1.53543	down	1.21529	down	1.49151	down	8.91087	8.29223	8.62957	8.3341							EHI_090040		XM_643619	helicase, putative	3644	1215	140393	8.0232		GO:0003676|GO:0004386|GO:0005524
238.m00054_s_at	0.00115037	0.0331622	0.00128929	0.0918099	0.218834	0.0922429	1.53471	down	1.34564	down	1.54998	down	9.60439	8.98642	9.1761	8.97214	238.t00007	N/A	238.m00054	EAL44816	XP_650204	XM_645112
EHI_053180_at	0.133524	0.191501	0.0358767	0.353204	0.460743	0.171227	1.53437	up	1.42797	up	2.40194	up	4.82729	5.44493	5.34126	6.09149							EHI_053180		XM_652030	hypothetical protein	407	136	16361.7	9.7135		GO:0003677|GO:0005634|GO:0006355
EHI_182690_s_at	0.135666	0.119296	0.115731	0.354889	0.364654	0.30037	1.53418	up	1.55944	up	1.57184	up	5.02667	5.64414	5.6677	5.67913							EHI_182690		XM_644016	hypothetical protein	830	277	31590.9	4.5125
EHI_152590_at	0.0463641	0.356345	0.0517143	0.224609	0.627524	0.201819	1.53407	down	1.31344	up	1.69011	up	4.84996	4.23259	5.24331	5.60708							EHI_152590		XM_651860	hypothetical protein	674	225	26352.5	6.0677
EHI_121900_at	0.0309861	0.0324623	0.0162894	0.192424	0.216366	0.134642	1.53374	up	1.53605	up	1.64449	up	8.723	9.34005	9.34222	9.44064							EHI_121900		XM_646703	hypothetical protein	902	301	34899.2	6.0468
888.m00007_x_at	0.429463	0.773599	0.239678	0.62852	0.893773	0.445616	1.53337	up	1.28191	up	2.05662	up	2.89241	3.50911	3.2507	3.93268	888.t00001	N/A	888.m00007	EAL42486	XP_647872	XM_642780
EHI_013050_at	0.00216537	0.00432723	0.00717539	0.101855	0.132239	0.108565	1.53306	down	1.42771	down	1.55305	down	10.0026	9.38618	9.4889	9.3675							EHI_013050		XM_651233	RhoGAP domain containing protein	1424	475	54616.7	5.7147		GO:0005622|GO:0007165
EHI_180160_x_at	0.279506	0.513385	0.0910425	0.518591	0.719969	0.263347	1.53294	down	1.22061	up	1.74558	up	3.77799	3.1617	4.0656	4.5817							EHI_180160		XM_648730	peptidyl-prolyl cis-trans isomerase, FKBP-type , putative	812	253	29448	7.4289		GO:0003755|GO:0005528|GO:0006457
EHI_178610_at	0.246179	0.0740145	0.0467559	0.484516	0.29702	0.191886	1.53266	down	2.55661	down	3.26563	down	7.59	6.97397	6.23577	5.88264							EHI_178610		XM_651172	tyrosine kinase, putative	5450	1817	201629	5.0234		GO:0004672|GO:0004713|GO:0005524|GO:0006468
EHI_021290_at	0.0905225	0.22729	0.0766599	0.296305	0.501107	0.241961	1.53248	down	1.33555	down	1.59697	down	6.46754	5.85167	6.05011	5.7922							EHI_021290		XM_650276	hypothetical protein	4112	1371	162361	9.3677
EHI_035400_at	0.0173951	0.564239	0.0435904	0.161441	0.758406	0.184826	1.53228	up	1.0321	up	1.43371	up	7.85757	8.47325	7.90315	8.37733							EHI_035400		XM_651020	hypothetical protein	697	218	24156.4	9.645
EHI_110130_at	0.149901	0.373796	0.0621981	0.375464	0.642182	0.218122	1.53213	down	1.24867	down	2.23479	down	5.79763	5.18208	5.47724	4.63749							EHI_110130		XM_651930	hypothetical protein	2915	944	107811	6.3334
EHI_001880_at	0.119173	0.711677	0.206752	0.332905	0.855418	0.411616	1.53155	down	1.04605	down	1.28143	up	7.1323	6.51731	7.06734	7.49006							EHI_001880		XM_644948	hypothetical protein, conserved	947	316	37047.1	8.8717
EHI_119560_at	0.00691508	0.00279587	0.0592644	0.129719	0.131041	0.214265	1.53153	up	1.48096	up	1.24383	up	9.58865	10.2036	10.1552	9.90344							EHI_119560		XM_646385	hypothetical protein, conserved	596	199	23530.6	7.0211
EHI_022940_at	0.000583503	0.00148843	0.00512493	0.0833786	0.122665	0.104471	1.53123	down	1.48915	down	1.63909	down	9.47943	8.86474	8.90494	8.76653							EHI_022940		XM_648396	DNA-directed RNA polymerase subunit, putative	3512	1171	131885	8.3749	2.7.7.6	GO:0003677|GO:0003899|GO:0006350
EHI_096150_at	0.0588882	0.014228	0.0291815	0.247045	0.173138	0.160922	1.53115	up	1.5382	up	1.43511	up	8.95433	9.56894	9.57556	9.47549							EHI_096150		XM_651897	hypothetical protein, conserved	377	126	13758.3	9.7105
EHI_148600_at	0.21859	0.319449	0.286587	0.456761	0.594126	0.492744	1.53068	down	1.46745	down	1.47626	down	6.63912	6.02495	6.08581	6.07718							EHI_148600		XM_652386	hypothetical protein	2600	867	100465	6.9356
113.m00169_x_at	0.333516	0.42265	0.573609	0.571507	0.647588	0.723249	1.53062	up	1.09995	down	1.24454	up	2.45936	3.07348	2.32193	2.77497	113.t00025	N/A	113.m00169	EAL47188	XP_652574	XM_647482
EHI_119490_at	0.163297	0.118111	0.0975514	0.391912	0.363586	0.272867	1.53039	up	1.92311	up	1.77055	up	4.92958	5.54349	5.87303	5.75378							EHI_119490		XM_646378	hydrolase TatD family protein	908	303	34960.9	6.5064		GO:0008152|GO:0016787
EHI_148830_at	0.10545	0.130513	0.127933	0.316974	0.38268	0.315299	1.53034	up	1.45603	up	1.41534	up	5.56623	6.18008	6.10826	6.06738							EHI_148830		XM_652491	hypothetical protein	608	203	23660.7	7.181
EHI_140210_at	0.0186163	0.517461	0.441926	0.165572	0.723224	0.614009	1.53029	up	1.31164	down	1.08845	up	4.98615	5.59995	4.59477	5.10841							EHI_140210	EHI_140210		hypothetical protein	931	270	31153.7	6.4134
EHI_050670_at	0.0043727	0.0257943	0.0219343	0.121489	0.201204	0.147348	1.52973	down	1.18516	down	1.20291	down	9.57178	8.9585	9.32669	9.30525							EHI_050670		XM_651501	hypothetical protein	1262	398	45906.1	9.1984		GO:0005096|GO:0005622|GO:0051056
EHI_186820_at	0.032956	0.0564957	0.0197136	0.195399	0.263285	0.140814	1.52951	down	1.3741	down	1.74039	down	12.3512	11.7381	11.8927	11.5518							EHI_186820		XM_651347	protein kinase domain containing protein	1259	420	47469.8	6.6023		GO:0008152|GO:0016301
390.m00064_x_at	0.00130819	0.0371307	0.00498765	0.0936769	0.226629	0.104471	1.52941	down	2.40428	down	4.06706	down	7.00087	6.38789	5.73526	4.97688	390.t00008	N/A	390.m00064	EAL43415	XP_648797	XM_643705
EHI_156270_at	0.0984619	0.166165	0.20593	0.307402	0.431435	0.410417	1.52841	up	1.37366	up	1.41467	up	5.77463	6.38667	6.23265	6.2751							EHI_156270		XM_647823	RNA recognition motif domain containing protein	554	185	22019.2	8.0444		GO:0003676
3.m00619_s_at	0.0375864	0.0701064	0.0453962	0.204684	0.289456	0.188569	1.52839	down	1.33859	down	1.44725	down	13.3557	12.7437	12.935	12.8224	3.t00082	N/A	3.m00619	EAL51864	XP_657250	XM_652158
EHI_100420_at	0.082621	0.276597	0.149808	0.282783	0.55387	0.344485	1.52818	up	1.19975	down	1.34247	up	4.14267	4.75449	3.87994	4.56756							EHI_100420		XM_650022	dual specificity protein phosphatase, putative	680	168	19442.4	8.4401		GO:0006470|GO:0008138
EHI_110740_at	0.00614061	0.0171076	0.00590379	0.128082	0.182419	0.107289	1.52798	down	1.52538	down	1.51121	down	12.1742	11.5625	11.565	11.5785							EHI_110740		XM_649180	hypothetical protein	2591	864	95298.8	11.2422
EHI_196530_at	0.017517	0.0473353	0.0236624	0.161962	0.248034	0.1509	1.52798	up	1.26507	up	1.68817	up	7.66681	8.27843	8.00602	8.42226							EHI_196530		XM_643832	Ras family GTPase	638	213	23823.8	5.1947		GO:0004767|GO:0005525|GO:0005622|GO:0007264
347.m00047_at	0.00781868	0.0045481	0.239704	0.133484	0.132239	0.445616	1.52785	down	1.24736	up	1.04519	up	10.684	10.0725	11.0029	10.7478	347.t00001	N/A	347.m00047	EAL43674	XP_649064	XM_643972
EHI_103360_at	0.273447	0.610635	0.510659	0.513276	0.791081	0.673924	1.52764	up	1.04342	down	1.49966	up	2.73303	3.34433	2.6717	3.31766							EHI_103360		XM_647336	hypothetical protein	1549	478	56169.9	9.3675		GO:0005096|GO:0005622|GO:0051056
EHI_044980_s_at	0.0282484	0.854818	0.0145828	0.187622	0.938823	0.13119	1.52747	down	1.03368	up	1.54935	up	6.26605	5.65491	6.31385	6.89772							EHI_044980	EHI_044980		tumor suppressor candidate 4, putative	788	263	27822.4	4.7412
EHI_141980_at	0.0747185	0.364891	0.675785	0.271942	0.633621	0.798855	1.52718	down	1.11732	down	1.02304	up	6.18507	5.57421	6.02503	6.21794							EHI_141980		XM_649539	hypothetical protein, conserved	1883	628	73029.3	7.8627		GO:0005515
EHI_054830_s_at	0.226937	0.181497	0.218434	0.464328	0.449131	0.424933	1.52703	down	1.65451	down	1.53296	down	6.74338	6.13266	6.01698	6.12706							EHI_054830		XM_649272	Plasma membrane calcium-transporting ATPase, putative	3263	1088	120636	4.8292	3.6.3.8	GO:0003824|GO:0005388|GO:0005524|GO:0006812|GO:0008152|GO:0015662|GO:0016020|GO:0016820
EHI_016360_at	0.141053	0.153791	0.193978	0.36199	0.414911	0.397853	1.52695	up	1.32423	up	1.29521	up	6.67562	7.28627	7.08077	7.04881							EHI_016360		XM_648421	hypothetical protein	1697	566	66988.1	6.5144
EHI_035180_at	0.00395904	0.00656454	0.00775339	0.116625	0.141545	0.110688	1.52675	down	1.33655	down	1.38259	down	8.68671	8.07624	8.2682	8.21933							EHI_035180		XM_651131	ubiquitin carboxyl-terminal hydrolase domain containing protein	2420	807	93300.2	5.679		GO:0008152|GO:0016787
565.m00024_x_at	0.36602	0.666478	0.0338792	0.601122	0.828846	0.167647	1.52668	up	1.14654	up	3.42363	up	3.27959	3.88999	3.47687	5.05511	565.t00002	N/A	565.m00024	EAL42716	XP_648103	XM_643011
2.m00502_x_at	0.242556	0.929058	0.397387	0.481359	0.980448	0.596952	1.52638	down	1.02632	down	1.35446	down	2.93204	2.32193	2.89455	2.49432	2.t00012	N/A	2.m00502	EAL52070	XP_657456	XM_652364
EHI_105150_s_at	0.349118	0.463038	0.424401	0.58749	0.6796	0.598332	1.52579	up	1.33424	up	1.39666	up	4.82989	5.43945	5.24591	5.31188							EHI_105150		XM_645270	hypothetical protein	1115	372	43278.2	8.2327
EHI_196970_at	0.00843536	0.0726593	0.613443	0.134855	0.293871	0.753757	1.52529	down	1.36227	down	1.05207	down	7.86872	7.25963	7.42271	7.79549							EHI_196970		XM_648045	importin beta-3 family protein	2894	965	109019	5.936		GO:0006606|GO:0008565
EHI_192440_s_at	0.42265	0.42265	0.478501	0.622261	0.647588	0.645999	1.52522	down	1.52522	down	1.44467	down	2.93094	2.32193	2.32193	2.40021							EHI_192440		XM_648794	heat shock protein70, hsp70A2, putative	2250	666	74024.6	5.4118
573.m00025_s_at	0.0666646	0.102347	0.0279869	0.258711	0.343138	0.158853	1.52512	up	1.35232	up	1.43312	up	7.12295	7.73187	7.55839	7.64211	573.t00004	N/A	573.m00025	EAL42707	XP_648092	XM_643000
315.m00045_s_at	0.00174928	0.033279	0.948902	0.0993816	0.218834	0.980251	1.52473	down	1.43819	down	1.00757	up	6.05981	5.45126	5.53555	6.07069	315.t00009	N/A	315.m00045	EAL43960	XP_649338	XM_644246
456.m00025_x_at	0.362858	0.489636	0.124246	0.598274	0.703751	0.311026	1.52437	up	1.3263	up	2.55521	up	3.57667	4.18488	3.98408	4.93012	456.t00002	N/A	456.m00025	EAL43054	XP_648440	XM_643348
EHI_061870_x_at	0.152026	0.0605999	0.410436	0.377963	0.271655	0.596952	1.52431	down	1.59419	down	1.15365	up	7.73895	7.13079	7.06612	7.94515							EHI_061870		XM_643433	hypothetical protein, conserved	6475	2090	233395	7.2845
EHI_159460_at	0.00979135	0.951248	0.721134	0.13912	0.992684	0.832937	1.5243	up	1.00986	down	1.01147	up	5.45952	6.06766	5.44537	5.47598							EHI_159460		XM_648175	hypothetical protein	1421	474	55117.1	4.9196
EHI_157120_at	0.085537	0.0633889	0.821983	0.288324	0.277158	0.901443	1.52415	down	1.65141	down	1.04352	down	7.57407	6.96607	6.85037	7.51262							EHI_157120		XM_647953	kinase, PfkB family	983	328	35307.7	4.9153		GO:0004001
EHI_051430_at	0.1546	0.0324648	0.949469	0.381104	0.216366	0.980697	1.52406	down	4.55194	down	1.00395	up	5.01886	4.41094	2.83238	5.02456							EHI_051430		XM_646198	Ras guanine nucleotide exchange factor, putative	1796	599	69145.5	9.0531		GO:0005085|GO:0005622|GO:0007264|GO:0051056
103.m00165_x_at	0.0226617	0.117119	0.591061	0.174694	0.361936	0.737157	1.52372	down	1.84192	down	1.25524	down	4.76674	4.15915	3.88553	4.43878	103.t00020	N/A	103.m00165	EAL47451	XP_652837	XM_647745
EHI_014150_x_at	0.458681	0.0171534	0.0185641	0.651821	0.182495	0.138408	1.52371	down	2.32514	down	1.59979	up	4.15114	3.54355	2.93382	4.82902							EHI_014150		XM_649964	hypothetical protein, conserved	2105	702	83059	4.8021
EHI_143780_at	0.0346616	0.0496959	0.0246528	0.199479	0.251158	0.153512	1.52354	down	1.40221	down	1.6538	down	8.87676	8.26933	8.38906	8.15098							EHI_143780		XM_645338	hypothetical protein, conserved	1327	425	49386.2	6.452		GO:0004767
EHI_066200_at	0.0324831	0.0573494	0.0157748	0.194609	0.265138	0.133852	1.52339	up	1.39993	up	1.85164	up	6.37304	6.98033	6.8584	7.26185							EHI_066200		XM_644177	hypothetical protein	655	199	23279.8	4.9684
EHI_020870_s_at	0.122897	0.516276	0.198424	0.337687	0.722256	0.403319	1.52325	up	1.21117	down	1.22827	up	3.50879	4.11594	3.23239	3.80542							EHI_020870		XM_643710	hypothetical protein	428	143	16516.1	7.4576
EHI_070810_x_at	0.291455	0.531176	0.596679	0.530604	0.734881	0.740986	1.52311	up	1.25436	down	1.29908	up	2.74643	3.35345	2.41948	3.12392							EHI_070810		XM_649317	regulator of nonsense transcripts, putative	2939	980	112634	5.3877
EHI_126950_at	0.0237117	0.0115663	0.142044	0.177242	0.161706	0.334929	1.52283	down	1.51284	down	1.34234	down	8.19345	7.5867	7.5962	7.7687							EHI_126950		XM_646454	hypothetical protein	1058	353	40274.7	4.4905
EHI_056400_at	0.404893	0.705148	0.943102	0.622261	0.851394	0.977651	1.52282	up	1.18185	up	1.03118	down	10.6474	11.2541	10.8884	10.6031							EHI_056400		XM_646505	hypothetical protein	1555	460	53220.9	5.2349
359.m00054_x_at	0.0698935	0.42265	0.00326188	0.263383	0.647588	0.101725	1.52274	up	1.05391	down	2.53143	up	2.39768	3.00435	2.32193	3.73763	359.t00002	N/A	359.m00054	EAL43598	XP_648984	XM_643892
EHI_027590_at	0.213605	0.246737	0.201049	0.451864	0.520579	0.405712	1.52209	up	1.41601	up	1.54713	up	5.05618	5.66223	5.55802	5.68577							EHI_027590		XM_652453	hypothetical protein	1328	443	51392.3	7.7558
EHI_125770_at	0.135284	0.244815	0.276468	0.354314	0.518137	0.481707	1.52191	down	1.7539	down	1.25267	down	6.50147	5.89559	5.6909	6.17647							EHI_125770		XM_651409	hypothetical protein, conserved	1343	448	51768.8	6.764		GO:0004066|GO:0006529
EHI_054800_at	0.0614846	0.139799	0.80404	0.251643	0.39599	0.89061	1.52161	down	1.40799	down	1.02887	up	9.88543	9.27983	9.3918	9.92649							EHI_054800		XM_646985	hypothetical protein	1415	472	54843.9	4.503
EHI_194250_at	0.142719	0.247222	0.0590386	0.364377	0.520946	0.213892	1.52124	up	1.33064	up	2.08369	up	7.43728	8.04253	7.8494	8.49642							EHI_194250		XM_649621	hypothetical protein, conserved	353	118	12946.1	4.7227		GO:0004045
EHI_028990_at	0.0887079	0.259684	0.407869	0.292918	0.537126	0.596952	1.52115	up	1.22362	up	1.13617	up	10.1018	10.7069	10.3929	10.2859							EHI_028990		XM_647553	hypothetical protein	414	120	13507.1	3.9221
EHI_183510_at	0.0508528	0.057745	0.0821436	0.232516	0.265223	0.249781	1.52107	down	1.53316	down	1.70322	down	8.15742	7.55233	7.54091	7.38916							EHI_183510		XM_649233	nuclear pore protein, putative	5105	1702	185872	7.6782
EHI_056470_at	0.113014	0.898847	0.0638235	0.32528	0.964046	0.220252	1.52107	up	1.05081	down	1.90869	up	4.04037	4.64546	3.96887	4.97295							EHI_056470		XM_645634	hypothetical protein	1109	370	42535.9	8.7309
EHI_146190_at	0.137246	0.242455	0.931388	0.357413	0.515157	0.971717	1.52052	up	1.24777	up	1.01325	down	8.33734	8.9419	8.65669	8.31835							EHI_146190		XM_643368	hypothetical protein	896	299	34923.7	6.7464
EHI_178760_at	0.173683	0.147463	0.4039	0.403411	0.406595	0.596952	1.52046	up	1.57836	up	1.31366	up	5.00055	5.60505	5.65897	5.39414							EHI_178760		XM_651156	hypothetical protein	1556	519	59805.2	7.6041
EHI_042880_at	0.0918823	0.0652053	0.0762841	0.298318	0.28055	0.241581	1.51968	down	1.47139	down	1.48817	down	7.21764	6.61387	6.66045	6.6441							EHI_042880		XM_647541	DNA topoisomerase III, putative	2522	841	95235.3	8.5645		GO:0003676|GO:0003677|GO:0003916|GO:0003917|GO:0005694|GO:0006265|GO:0006268|GO:0006304
416.m00035_x_at	0.236626	0.124925	0.0915879	0.476308	0.374133	0.263962	1.51967	up	1.48906	up	2.20725	up	5.4255	6.02927	5.9999	6.56775	416.t00002	N/A	416.m00035	EAL43251	XP_648642	XM_643550
EHI_027030_at	0.511577	0.0834004	0.0355073	0.688841	0.311169	0.170388	1.51932	up	1.41631	up	2.63806	up	2.4808	3.08422	2.98293	3.88027							EHI_027030		XM_643663	hypothetical protein	398	133	15656.8	4.7212
EHI_080850_s_at	0.000916716	0.105642	0.00135035	0.088536	0.346617	0.0922599	1.51913	up	1.19421	up	1.86069	up	6.29896	6.90221	6.55501	7.1948							EHI_080850		XM_647910	ariadne-1, putative	803	268	32226.8	7.331		GO:0008270
EHI_103620_s_at	0.0848284	0.40397	0.782762	0.287061	0.647588	0.875713	1.51902	up	1.15965	down	1.04364	down	5.72634	6.32948	5.51266	5.66472							EHI_103620		XM_648278	WD domain containing protein	1178	393	45020.1	6.2066
EHI_009900_at	0.00975299	0.211815	0.00756629	0.139028	0.484372	0.110567	1.519	up	1.06444	up	1.52538	up	9.18351	9.78663	9.2736	9.79267							EHI_009900		XM_652019	hypothetical protein	1166	389	43824.5	6.5244
1052.m00011_x_at	0.430275	0.345224	0.0158598	0.628831	0.61794	0.133852	1.51872	up	1.09485	up	1.87229	up	2.33387	2.93673	2.46461	3.23868	1052.t00001	N/A	1052.m00011	EAL42452	XP_647839	XM_642747
EHI_017690_at	0.0757727	0.0121895	0.0409775	0.273462	0.166263	0.180743	1.51844	down	1.29103	down	1.1433	down	8.75861	8.15601	8.39008	8.5654							EHI_017690		XM_645694	hypothetical protein	1073	358	41747.5	9.8757
EHI_111730_at	0.00301394	0.0298988	0.0221245	0.106891	0.211033	0.14779	1.51827	up	1.14823	up	1.20619	up	6.31623	6.91865	6.51563	6.58669							EHI_111730	EHI_111730		hypothetical protein	220	56	6259.45	4.5445
32.m00209_x_at	0.0442465	0.433876	0.341242	0.219684	0.656832	0.54825	1.51785	down	1.11958	up	1.13973	up	5.27528	4.67326	5.43824	5.46398	32.t00009	N/A	32.m00209	EAL49903	XP_655290	XM_650198
142.m158-142.m164_x_at	0.00501773	0.302438	0.0778158	0.124534	0.577533	0.242972	1.51773	down	1.20988	down	1.27939	up	5.72239	5.12047	5.44752	6.07784
EHI_069230_at	0.12215	0.471011	0.410887	0.336587	0.686681	0.596952	1.51768	up	1.15114	down	1.18188	up	6.13858	6.74045	5.93552	6.37966							EHI_069230		XM_650216	hypothetical protein	593	198	22865.4	9.1277
407.m00049_x_at	0.309949	0.452006	0.17863	0.549642	0.671059	0.378887	1.51749	up	1.5167	up	1.85606	up	4.29204	4.89372	4.89298	5.18428	407.t00002	N/A	407.m00049	EAL43300	XP_648686	XM_643594
161.m00078_at	0.00345299	0.0043725	0.0451583	0.111125	0.132239	0.187779	1.51692	up	1.27456	up	1.06979	down	11.0642	11.6653	11.4142	10.9669	161.t00002	N/A	161.m00078	EAL46130	XP_651516	XM_646424
EHI_185290_at	0.12865	0.255624	0.583612	0.344662	0.531204	0.731737	1.5169	up	1.2924	up	1.11312	up	9.40833	10.0095	9.77839	9.56294							EHI_185290		XM_643580	Ran GTPase-activating protein, putative	509	170	19612.4	6.1341		GO:0046907
EHI_134610_at	0.048768	0.288617	0.2964	0.229231	0.56491	0.503366	1.51652	down	1.16223	down	1.18209	down	8.8895	8.28874	8.67261	8.64817							EHI_134610		XM_647019	DEAD/DEAH box helicase, putative	2933	978	111076	5.5202		GO:0003676|GO:0004386|GO:0005524|GO:0008026
EHI_104480_at	0.123366	0.335987	0.491046	0.338018	0.608123	0.657037	1.51633	up	1.25938	up	1.13252	up	8.04744	8.64802	8.38015	8.22697							EHI_104480		XM_649947	hypothetical protein	389	130	14698.1	4.8841
36.m00212_s_at	0.394599	0.582879	0.973815	0.622261	0.772567	0.996664	1.51629	down	1.34654	down	1.01265	up	3.20379	2.60325	2.77454	3.22193	36.t00030	N/A	36.m00212	EAL49708	XP_655095	XM_650003
EHI_146330_at	0.023443	0.409032	0.0123057	0.177242	0.647588	0.12368	1.51577	down	1.04537	up	1.46825	up	7.48791	6.88786	7.55193	8.04201							EHI_146330		XM_644830	calpain large subunit domain III containing protein	1775	592	67855.2	4.998		GO:0004198|GO:0005622|GO:0006508
EHI_009440_at	0.000606961	0.0280845	0.000859724	0.0833786	0.206584	0.0897889	1.51541	down	1.30897	down	1.82912	down	9.00779	8.40808	8.61936	8.13664							EHI_009440		XM_649566	hypothetical protein	398	133	15139.4	6.5087
EHI_192590_at	0.00862988	0.0309183	0.0233276	0.134855	0.213459	0.14975	1.5152	up	1.44236	up	1.2854	up	11.1572	11.7567	11.6857	11.5195							EHI_192590		XM_648804	beta-amylase, putative	1310	437	47307.9	7.9856		GO:0000272|GO:0016161
EHI_197830_at	0.0698684	0.176068	0.590766	0.263383	0.444188	0.737157	1.51493	down	1.46366	down	1.12469	up	5.44108	4.84183	4.8915	5.6106							EHI_197830		XM_645738	hypothetical protein	905	302	34610	8.661
EHI_141340_at	0.0767562	0.0644624	0.123222	0.274773	0.27923	0.310021	1.5146	up	1.58472	up	1.4037	up	7.88344	8.48237	8.54767	8.37267							EHI_141340		XM_644303	hypothetical protein	2602	852	99217.9	7.4414
EHI_198640_at	0.077545	0.970247	0.165295	0.275887	1	0.362406	1.51442	up	1.00539	up	1.30428	up	5.82495	6.42372	5.8327	6.20821							EHI_198640		XM_650085	hypothetical protein, conserved	494	165	18932.3	10.1313
EHI_166890_at	0.124213	0.0415066	0.0544796	0.338612	0.236515	0.206196	1.51424	down	1.99461	down	1.74719	down	7.06161	6.46302	6.06551	6.25658							EHI_166890		XM_645430	ABC transporter, putative	1913	638	71991.6	6.9795		GO:0005524|GO:0015416|GO:0016887
EHI_025840_at	0.0764755	0.60615	0.174199	0.274218	0.788332	0.37367	1.51422	up	1.08911	up	1.29983	down	8.44903	9.04761	8.57219	8.07071							EHI_025840		XM_651794	LSM domain containing protein	366	92	10463.8	5.1441		GO:0003674|GO:0008152
EHI_198000_at	0.334301	0.593352	0.478084	0.572188	0.780481	0.645644	1.51367	up	1.28988	up	1.37262	up	5.00933	5.60738	5.37658	5.46627							EHI_198000		XM_643088	hypothetical protein	703	215	24232.6	4.1458
230.m085-575.m025_at	0.106427	0.941547	0.00614229	0.318138	0.98786	0.10742	1.51333	up	1.00219	down	1.49406	up	5.94013	6.53785	5.93697	6.51937
EHI_160730_at	0.0454287	0.0765422	0.174868	0.223098	0.30054	0.374305	1.51287	down	1.18146	down	1.24817	down	6.5561	5.95882	6.31553	6.23629							EHI_160730		XM_643984	hypothetical protein	1403	468	53246.6	6.949
EHI_126180_s_at	0.133888	0.205909	0.0996225	0.353628	0.477371	0.275907	1.51257	down	1.52342	down	1.4978	down	5.9128	5.31579	5.30548	5.32995							EHI_126180		XM_647375	heat shock protein 70, putative	2018	673	76087.9	5.4563
84.m00137_s_at	0.0254047	0.0276693	0.016673	0.181367	0.205436	0.134932	1.5119	down	2.85572	down	1.74405	down	6.84764	6.25128	5.33379	6.0452	84.t00013	N/A	84.m00137	EAL47996	XP_653382	XM_648290
28.m00317-28.m00318_x_at	0.00243791	0.352114	0.0439809	0.102746	0.623559	0.185536	1.51149	up	1.73799	up	2.31908	up	5.15385	5.74982	5.95126	6.3674
EHI_167340_at	0.396747	0.908211	0.563619	0.622261	0.968137	0.715826	1.51102	up	1.06341	up	1.22845	up	4.6103	5.20582	4.699	4.90714							EHI_167340		XM_645276	hypothetical protein	1289	430	50060.8	5.3254
EHI_131260_at	0.0640672	0.0337383	0.0280451	0.254323	0.219815	0.158918	1.51101	down	1.78217	down	2.03318	down	9.25579	8.66028	8.42216	8.23205							EHI_131260		XM_650444	Ras guanine nucleotide exchange factor, putative	3739	1227	141699	6.0122		GO:0005085|GO:0005622|GO:0007264|GO:0051056
176.m105-176.m108_x_at	0.168457	0.0658982	0.41489	0.397675	0.281698	0.596952	1.51093	up	2.30627	up	1.7118	up	2.32193	2.91737	3.52749	3.09744
17.m00302_s_at	0.0331301	0.492313	0.263299	0.195399	0.705426	0.469163	1.51068	up	1.07157	up	1.1311	up	10.1456	10.7408	10.2453	10.3233	17.t00007	N/A	17.m00302	EAL50772	XP_656158	XM_651066
EHI_148380_at	0.105616	0.0453892	0.390711	0.31699	0.245508	0.592279	1.51056	up	1.74732	up	1.20573	up	6.67842	7.27351	7.48357	6.94833							EHI_148380		XM_652410	C2 domain containing protein	1328	443	51375.7	5.5022
EHI_062850_at	0.108463	0.0332572	0.191159	0.320322	0.218834	0.394715	1.51028	down	1.23861	down	1.10688	down	6.05614	5.46132	5.74742	5.90964							EHI_062850		XM_646813	hypothetical protein	638	213	24729.9	5.0949
EHI_182620_at	0.0447851	0.183831	0.804925	0.22124	0.451376	0.891025	1.51028	down	1.31451	down	1.04861	up	6.9566	6.36178	6.56208	7.02507							EHI_182620		XM_644009	glutamic acid-rich protein precursor, putative	1427	476	55599.7	4.1407
EHI_061760_at	0.123669	0.281183	0.339452	0.338218	0.557475	0.547289	1.51026	up	1.13783	up	1.23437	up	5.17225	5.76704	5.35854	5.47602							EHI_061760		XM_643432	hypothetical protein	728	243	28247.1	4.8571
479.m00032_at	0.00668761	0.247203	0.413479	0.129122	0.520946	0.596952	1.51015	up	1.06005	up	1.0389	down	7.23928	7.83397	7.32341	7.18421	479.t00003	N/A	479.m00032	EAL42941	XP_648326	XM_643234
EHI_090410_at	0.00032323	0.0124227	0.464366	0.0790379	0.166263	0.632791	1.50999	up	1.27655	down	1.05801	up	10.4608	11.0554	10.1086	10.5422							EHI_090410		XM_644919	hypothetical protein	473	158	18089.1	9.3678
106.m00146_x_at	0.543042	0.976926	0.526099	0.711657	1	0.686624	1.50995	down	1.02848	up	1.48139	up	3.2851	2.6906	3.32562	3.85205	106.t00021	N/A	106.m00146	EAL47356	XP_652742	XM_647650
EHI_000660_at	0.0904502	0.0387016	0.0219738	0.296204	0.230466	0.147348	1.50991	down	1.65011	down	2.0217	down	7.78181	7.18735	7.05925	6.76624							EHI_000660		XM_648105	hypothetical protein	1001	334	39807.3	7.2283		GO:0006486|GO:0008378|GO:0016020
EHI_012930_at	0.161312	0.41208	0.908918	0.390372	0.647588	0.958352	1.5098	up	1.21162	up	1.02475	up	9.52838	10.1227	9.80531	9.56364							EHI_012930		XM_651249	cytidine deaminase, putative	938	313	35099.1	6.2226		GO:0004126|GO:0008270|GO:0016787
EHI_151690_at	0.275836	0.998135	0.572707	0.515619	1	0.723091	1.50966	up	1.00072	up	1.18514	up	4.15532	4.74954	4.15636	4.40037							EHI_151690		XM_652320	hypothetical protein	913	286	33443.4	8.6899
EHI_131240_at	0.154823	0.447659	0.169487	0.381439	0.666902	0.367445	1.50929	down	1.19121	up	1.52946	up	6.07529	5.48142	6.32772	6.68831							EHI_131240		XM_650442	hypothetical protein, conserved domain containing	1097	331	38637.7	8.7671		GO:0008150|GO:0008270|GO:0016021
EHI_000620_at	0.00566124	0.262923	0.712642	0.127071	0.540211	0.82641	1.50889	down	1.08162	up	1.06145	down	7.87856	7.28507	7.99175	7.79252							EHI_000620		XM_648101	PP-loop family protein	752	251	28819.4	7.8792		GO:0003674|GO:0008150
EHI_126020_at	0.0191373	0.0750197	0.355728	0.165855	0.298845	0.560783	1.50886	down	1.22131	down	1.0716	down	9.25802	8.66456	8.96959	9.15826							EHI_126020		XM_645319	glycosyl hydrolase, family 31 protein	2483	828	97424.6	7.9803		GO:0004553|GO:0005975
EHI_069050_at	0.014955	0.26918	0.122801	0.154216	0.545868	0.309338	1.50882	up	1.10286	down	1.11082	up	8.14955	8.74298	8.00831	8.30118							EHI_069050		XM_650186	hypothetical protein	497	149	17100.3	4.1153
274.m00073_at	0.563725	0.711815	0.491477	0.727721	0.855418	0.657312	1.50878	up	1.20636	up	1.43218	up	2.93138	3.52476	3.20204	3.44959	274.t00006	N/A	274.m00073	EAL44358	XP_649744	XM_644652
EHI_068740_at	0.274706	0.505222	0.131776	0.514389	0.714353	0.320853	1.50871	up	1.27891	up	1.98735	up	7.38572	7.97903	7.74063	8.37656							EHI_068740		XM_645408	hypothetical protein	770	257	29849.4	4.4125		GO:0003723|GO:0004525|GO:0006396
EHI_098540_at	0.00101798	0.0654689	0.000476321	0.088536	0.281024	0.0757083	1.50867	up	1.34009	up	1.44722	up	8.05047	8.64375	8.4728	8.58375							EHI_098540		XM_650871	hypothetical protein	716	239	27384	7.6098
EHI_177190_at	0.0413577	0.031201	0.0126554	0.212488	0.21395	0.125424	1.50856	down	1.55836	down	1.82889	down	9.70274	9.10957	9.06271	8.83177							EHI_177190		XM_647724	hypothetical protein, conserved	2219	714	83996.2	9.0208
EHI_003040_at	0.0109164	0.0323781	0.00656428	0.14193	0.216366	0.10742	1.50843	down	1.23514	down	1.6379	down	7.80143	7.20838	7.49676	7.08958							EHI_003040	EHI_003040		hypothetical protein	1736	579	65654.5	9.2067
EHI_182530_x_at	0.128329	0.151811	0.11931	0.34456	0.411304	0.305596	1.50833	up	1.30541	up	1.70486	up	5.77721	6.37017	6.16171	6.54687							EHI_182530		XM_651614	hypothetical protein	437	129	15050.3	6.6448
EHI_030470_at	0.00804814	0.00512701	0.0219668	0.134619	0.137103	0.147348	1.5082	up	1.37941	up	1.1995	up	9.78551	10.3783	10.2496	10.0479							EHI_030470		XM_644720	hypothetical protein	1256	419	49619.3	6.3216
EHI_131150_at	0.00203337	0.0264971	0.0141437	0.101855	0.202951	0.129211	1.50797	up	1.30348	up	1.15497	up	10.0345	10.6271	10.4168	10.2423							EHI_131150		XM_650435	DNA-directed RNA polymerase II subunit, putative	685	181	20285.9	6.3471		GO:0003899|GO:0006350
99.m00190_s_at	0.0874184	0.105218	0.229692	0.290307	0.346617	0.436326	1.50793	down	1.54798	down	1.18307	down	5.86186	5.26929	5.23147	5.61933	99.t00002	N/A	99.m00190	EAL47575	XP_652961	XM_647869
EHI_147230_at	0.00791592	0.0151106	0.0137115	0.13414	0.174976	0.128391	1.50792	up	1.41153	up	1.81951	up	7.69556	8.28811	8.19281	8.55911							EHI_147230		XM_644582	hypothetical protein	455	152	16775.4	8.574
55.m00178_x_at	0.42265	0.42265	0.513926	0.622261	0.647588	0.676434	1.50762	down	1.50762	down	1.38985	down	2.9142	2.32193	2.32193	2.43927	55.t00016	N/A	55.m00178	EAL48993	XP_654381	XM_649289
EHI_031520_at	0.0216774	0.036412	0.0327231	0.171144	0.225449	0.164988	1.50748	up	1.64764	up	1.55003	up	7.1484	7.74054	7.86881	7.7807							EHI_031520		XM_648450	phosphatidylinositol N-acetylglucosaminyltransferase subunit C, putative	942	294	31417.4	5.1581		GO:0006506|GO:0016021|GO:0017176
EHI_194230_at	0.544905	0.720868	0.553634	0.712813	0.861279	0.707784	1.50741	up	1.26326	up	1.49392	up	4.36829	4.96036	4.70544	4.9474							EHI_194230	EHI_194230		hypothetical protein	814	250	28893.2	7.3833
EHI_176960_at	0.339688	0.894287	0.157424	0.577669	0.961163	0.352959	1.50733	up	1.06101	up	2.16977	up	4.03953	4.63152	4.12497	5.15707							EHI_176960		XM_648858	hypothetical protein	815	272	30863.7	5.4737
EHI_035580_at	0.0024051	0.0704658	0.764118	0.101855	0.290019	0.86379	1.50733	up	1.12425	up	1.01755	down	7.99736	8.58935	8.16632	7.97226							EHI_035580		XM_651042	Der1 family protein, putative	816	255	30204.2	4.4152
EHI_065680_at	0.14123	0.292956	0.942834	0.36199	0.569335	0.977572	1.50724	up	1.2733	down	1.01412	up	5.03035	5.62226	4.68178	5.05057							EHI_065680		XM_648552	MmpL efflux pump, putative	2522	841	95072.2	5.1232
237.m062-237.m064_x_at	0.190289	1	1				1.50708	up	1	down	1	down	2.32193	2.91368	2.32193	2.32193
109.m00117_s_at	0.558762	0.775286	0.610446	0.723681	0.895011	0.751345	1.50664	down	1.20819	down	1.47117	up	4.53952	3.94818	4.26667	5.09648	109.t00023	N/A	109.m00117	EAL47302	XP_652689	XM_647597
348.m00046_s_at	0.175413	0.570288	0.20365	0.406024	0.763405	0.408771	1.50657	up	1.16402	down	1.46378	up	6.25687	6.84814	6.03776	6.80657	348.t00001	N/A	348.m00046	EAL43664	XP_649050	XM_643958
EHI_037010_x_at	0.0910172	0.925755	0.0910172	0.296914	0.979131	0.263347	1.50635	down	1.0421	down	1.50635	down	2.91298	2.32193	2.85349	2.32193							EHI_037010	EHI_037010		dentin sialophospho protein precursor, putative	1142	381	40667.1	4.4228
275.m00100_s_at	0.0536752	0.160537	0.935102	0.236832	0.423716	0.973403	1.5062	down	1.36725	down	1.01254	down	6.27785	5.68694	5.82657	6.25987	275.t00018	N/A	275.m00100	EAL44337	XP_649723	XM_644631
EHI_105840_at	0.194459	0.455631	0.347468	0.428918	0.674173	0.553946	1.50594	down	1.55718	down	1.21519	up	3.62175	3.03108	2.98281	3.90293							EHI_105840		XM_651551	hypothetical protein	737	246	28848.1	6.9592
EHI_162180_at	0.0178008	0.163781	0.0342843	0.162644	0.428176	0.168505	1.50585	down	1.24652	down	1.90925	down	6.96814	6.37757	6.65024	6.03514							EHI_162180		XM_648138	amino acid transporter, putative	1558	502	56808.8	8.2253
EHI_015280_at	0.0343732	0.426474	0.0718384	0.198854	0.650507	0.234814	1.50577	down	1.08029	down	1.32386	down	8.89169	8.30119	8.78028	8.48694							EHI_015280		XM_649406	UDP-glucose:glycoprotein glucosyltransferase, putative	3845	1282	149999	7.8916		GO:0016051|GO:0016758
EHI_129630_s_at	0.0641473	0.109687	0.064524	0.254489	0.352536	0.221617	1.50518	up	1.20098	up	1.54461	up	6.57389	7.16383	6.8381	7.20113							EHI_129630	EHI_129630		DNA primase small subunit, putative	690	190	22479.5	4.9808		GO:0003896|GO:0006269
321.m00064_s_at	0.00922305	0.0147224	9.57164e-05	0.136886	0.174788	0.058608	1.50518	down	1.55112	down	1.48424	down	7.75296	7.16303	7.11966	7.18324	321.t00011	N/A	321.m00064	EAL43919	XP_649296	XM_644204
EHI_129840_at	0.157967	0.294628	0.724957	0.386024	0.571414	0.835472	1.50505	down	1.16477	down	1.07012	down	5.3247	4.73488	5.10465	5.22692							EHI_129840		XM_646718	Ras guanine nucleotide exchange factor, putative	3644	1215	140324	6.9563		GO:0005085|GO:0005622|GO:0007264|GO:0051056
EHI_153380_at	0.027009	0.247488	0.78064	0.18495	0.520946	0.874764	1.50498	down	1.12855	up	1.02114	up	9.13737	8.54763	9.31185	9.16755							EHI_153380		XM_651286	membrane transporter, putative	1001	334	39741.7	8.5636
EHI_106240_at	0.0459345	0.0511571	0.0386173	0.223374	0.253433	0.176756	1.50494	up	1.50136	up	1.57453	up	8.86031	9.45002	9.44658	9.51523							EHI_106240		XM_651912	hypothetical protein	435	128	14847	4.6759
EHI_054140_at	0.0558432	0.130505	0.897246	0.241655	0.38268	0.950525	1.50479	up	1.17424	up	1.01094	down	8.86042	9.44998	9.09214	8.84472							EHI_054140		XM_646321	CCAAT-binding transcription factor, putative	660	186	21244.8	10.2313		GO:0003700|GO:0005634|GO:0006355
EHI_054540_s_at	0.234871	0.233828	0.377822	0.473542	0.507316	0.581019	1.50465	down	1.42833	down	1.29727	down	4.75836	4.16894	4.24403	4.38288							EHI_054540	EHI_054540		hypothetical protein	644	215	25386.8	10.138
EHI_151190_s_at	0.112962	0.214705	0.0720823	0.325242	0.48817	0.235435	1.5038	up	1.24163	up	1.90901	up	6.84516	7.43377	7.1574	7.77798							EHI_151190		XM_652331	DEAD/DEAH box helicase, putative	1499	500	58004.6	8.6023	3.6.1.-	GO:0003676|GO:0004386|GO:0005524|GO:0008026
EHI_141020_at	0.0116249	0.187337	0.26145	0.143852	0.455155	0.467108	1.5037	down	1.1918	down	1.1482	down	7.72613	7.13762	7.47299	7.52676							EHI_141020		XM_649511	hypothetical protein	1610	537	63676.7	6.9594		GO:0004674|GO:0005524|GO:0006468
184.m00095_x_at	0.322498	0.231506	0.42461	0.560788	0.505799	0.59853	1.50343	down	1.16308	up	1.11298	up	4.53708	3.94882	4.75503	4.6915	184.t00006	N/A	184.m00095	EAL45695	XP_651081	XM_645989
EHI_104940_at	0.000910052	0.0181697	0.157485	0.088536	0.185566	0.353005	1.50305	up	1.25375	up	1.13332	up	8.68822	9.27611	9.01446	8.86877							EHI_104940		XM_648861	serine/threonine protein kinase 6, putative	1004	320	36904.5	9.3393		GO:0004672|GO:0004713|GO:0005524|GO:0006468
419.m00053_s_at	0.00144985	0.000329258	0.000194823	0.0943915	0.110421	0.058608	1.50266	down	1.41925	down	1.8837	down	11.4889	10.9014	10.9838	10.5753	419.t00009	N/A	419.m00053	EAL43240	XP_648626	XM_643534
EHI_074480_s_at	0.0163827	0.00204404	0.488965	0.157751	0.122996	0.655762	1.5023	down	3.02253	down	1.52414	down	3.91769	3.33051	2.32193	3.3097							EHI_074480	EHI_074480		hypothetical protein	242	81	9529.18	6.5188
EHI_154230_at	0.0279355	0.140625	0.04079	0.186767	0.397123	0.180642	1.50225	up	1.18013	up	1.39362	up	9.09903	9.68615	9.33797	9.57787							EHI_154230		XM_645347	zinc finger protein 622, putative	1118	373	43291.4	7.7039		GO:0003676|GO:0005622|GO:0008270
EHI_035120_at	0.254054	0.0788009	0.107727	0.492198	0.303667	0.289349	1.50197	down	1.48468	down	1.41337	down	4.36319	3.77633	3.79304	3.86405							EHI_035120		XM_646090	hypothetical protein	2046	668	77904.5	6.5388
EHI_153300_x_at	0.392427	0.117137	0.0428043	0.622261	0.361936	0.183591	1.50181	down	1.45117	down	1.87559	down	3.42702	2.84032	2.8898	2.51968							EHI_153300		XM_651293	hypothetical protein, conserved	1256	419	49564.9	6.8415
64.m00188_s_at	0.0138204	0.0942417	0.0430467	0.149744	0.330851	0.18421	1.50138	down	1.12419	down	1.1921	down	8.39088	7.80459	8.22199	8.13737	64.t00038	N/A	64.m00188	EAL48681	XP_654056	XM_648964
EHI_009650_at	0.0784344	0.18885	0.140736	0.276829	0.456886	0.332785	1.50121	up	1.27005	up	1.3218	up	8.81887	9.405	9.16375	9.22138							EHI_009650		XM_649586	hypothetical protein	1149	328	37950.9	4.8666
356.m00031_x_at	0.237592	0.0695969	0.353266	0.477073	0.288739	0.55894	1.50119	up	1.52835	up	1.47379	up	2.34123	2.92734	2.95321	2.90077	356.t00003	N/A	356.m00031	EAL43618	XP_649004	XM_643912
EHI_115360_x_at	0.0167486	0.0285468	0.883242	0.159145	0.207334	0.941866	1.50113	up	1.62117	up	1.06165	down	3.4185	4.00455	4.11553	3.33219							EHI_115360		XM_644891	hypothetical protein	488	144	17080.3	4.7618
EHI_199060_at	0.0572171	0.535726	0.165036	0.244209	0.73753	0.362174	1.50104	up	1.40152	up	1.05446	down	6.41386	6.99981	6.90085	6.33736							EHI_199060		XM_648197	hypothetical protein	311	104	12226	7.511
EHI_066740_at	0.0715554	0.0317942	0.0287573	0.265026	0.214714	0.160101	1.50087	down	2.13267	down	2.47396	down	6.92611	6.34032	5.83345	5.61929							EHI_066740		XM_646045	hypothetical protein, conserved	1316	439	48241	4.4884
EHI_197060_at	0.0465055	0.645948	0.328068	0.224772	0.814225	0.535867	1.5006	up	1.04839	up	1.12258	down	10.5996	11.1851	10.6677	10.4327							EHI_197060		XM_648054	ser/thr protein phosphatase family protein	695	232	26738	8.1567		GO:0016787
EHI_063790_at	0.0153101	0.0183992	0.829512	0.155406	0.185566	0.905941	1.50045	up	1.47972	down	1.03319	down	7.51751	8.1029	6.95219	7.47041							EHI_063790		XM_645894	hypothetical protein	629	210	24660.4	8.9668
EHI_193380_at	0.116696	0.356006	0.28592	0.33022	0.627306	0.491985	1.4999	up	1.55813	up	1.80899	up	3.73328	4.31815	4.37309	4.58846							EHI_193380		XM_646855	hypothetical protein	3308	1103	129930	5.6168
EHI_098610_at	0.186392	0.251445	0.184605	0.419635	0.526521	0.386588	1.49983	up	1.4072	up	1.54071	up	8.1182	8.70299	8.61103	8.74179							EHI_098610		XM_650878	hypothetical protein	1004	335	38223.7	4.6216
EHI_165180_at	0.0188818	0.0759693	0.406632	0.165805	0.300152	0.596952	1.49981	up	1.19282	up	1.19788	down	10.0372	10.6219	10.2915	9.77667							EHI_165180		XM_647136	hypothetical protein	446	149	17771.6	10.7804		GO:0003677|GO:0005634|GO:0006355
EHI_109700_at	0.438614	0.279098	0.242628	0.636472	0.555227	0.448199	1.49921	up	1.33195	down	1.62014	up	3.40147	3.98567	2.98793	4.09758							EHI_109700		XM_647097	protein kinase domain containing protein	2852	951	108219	4.5474		GO:0004672|GO:0005524|GO:0006468
EHI_135950_s_at	0.0463811	0.660884	0.176462	0.224609	0.824357	0.376395	1.49892	down	1.04943	up	1.19352	up	6.71866	6.13473	6.78827	6.97388							EHI_135950	EHI_135950		hypothetical protein	659	220	24128.5	5.2764
EHI_176850_at	0.0814845	0.767964	0.863865	0.28046	0.89092	0.930185	1.4987	up	1.11414	up	1.0372	down	6.23842	6.82213	6.39436	6.18572							EHI_176850		XM_644741	hypothetical protein, conserved	935	312	37059	4.7265
EHI_045330_at	0.0807646	0.188181	0.18455	0.279489	0.456405	0.386588	1.49845	down	1.34195	down	1.483	down	6.2225	5.63903	5.79816	5.65398							EHI_045330		XM_652213	DELETE	854	285	33228.6	8.1036		GO:0008152|GO:0016787
748.m00008_x_at	0.35884	0.00530584	0.00490072	0.594222	0.137103	0.104471	1.49845	up	2.52595	up	2.50786	up	2.5315	3.11496	3.86832	3.85796	748.t00001	N/A	748.m00008	EAL42555	XP_647941	XM_642849
EHI_138350_at	0.0241026	0.472967	0.24157	0.178802	0.688383	0.447539	1.49841	up	1.0343	down	1.11404	up	7.37544	7.95888	7.32678	7.53124							EHI_138350		XM_650055	hypothetical protein	488	163	18919.2	7.9184
EHI_057550_s_at	0.0380116	0.0797237	0.323992	0.206356	0.305612	0.5326	1.49821	up	1.30926	up	1.13925	up	11.304	11.8873	11.6928	11.4921							EHI_057550	EHI_057550		methionine gamma-lyase, putative	827	276	27758	6.1629		GO:0006520|GO:0018826
EHI_012580_at	0.0555806	0.0579563	0.0250501	0.240997	0.265422	0.154397	1.49769	down	1.46042	down	1.79397	down	8.27684	7.6941	7.73046	7.43369							EHI_012580		XM_650228	hypothetical protein, conserved	8729	2910	329575	8.2929
EHI_177360_at	0.103641	0.0561131	0.0446433	0.31471	0.262745	0.186724	1.49754	up	1.5287	up	1.4026	up	5.90123	6.48382	6.51354	6.38933							EHI_177360		XM_647720	hypothetical protein	848	283	32133.9	6.5091
EHI_014220_at	0.270838	0.541778	0.878593	0.510323	0.741872	0.939319	1.49735	down	1.18035	down	1.03927	down	5.80255	5.22015	5.56334	5.74698							EHI_014220		XM_649958	small Rab GTPase, putative	661	202	23417.9	4.9171		GO:0005525|GO:0005622|GO:0007264
EHI_136480_at	6.10813e-05	0.332641	0.00478937	0.0575628	0.605331	0.104471	1.49727	down	1.20987	down	1.2617	down	6.33407	5.75174	6.05922	5.99871							EHI_136480		XM_650134	hypothetical protein	923	308	35758.1	4.9128
77.m00155_x_at	0.42265	1	0.42265	0.622261	1	0.596952	1.49663	up	1	down	1.38833	up	2.32193	2.90364	2.32193	2.79527	77.t00011	N/A	77.m00155	EAL48224	XP_653610	XM_648518
EHI_035940_at	0.208036	0.277138	0.106068	0.446431	0.55387	0.286432	1.49652	down	1.23707	down	1.2453	down	5.48704	4.90543	5.18011	5.17055							EHI_035940		XM_643839	Rho GTPase activating protein, putative	1705	542	62254	7.0873		GO:0005622|GO:0007165
EHI_080910_s_at	0.0970312	0.413526	0.652448	0.305926	0.647588	0.782559	1.49652	up	1.24491	down	1.34168	up	2.92306	3.50467	2.60701	3.3471							EHI_080910	EHI_080910		hypothetical protein	549	133	15438.5	5.8304
EHI_099260_s_at	0.0275651	0.326444	0.000747544	0.185879	0.598549	0.0876818	1.49646	up	1.29194	up	1.3787	up	5.40474	5.9863	5.77429	5.86806							EHI_099260		XM_649201	hypothetical protein	1409	470	53359.5	9.2908		GO:0003723
EHI_122720_x_at	0.202498	0.181248	0.0808379	0.438646	0.449131	0.248048	1.49644	up	1.37426	up	1.51478	up	5.34663	5.92817	5.80529	5.94574							EHI_122720		XM_649140	hypothetical protein	668	223	26585	4.2415
EHI_054940_x_at	0.523137	0.160815	0.281989	0.697089	0.423981	0.48811	1.49593	up	2.22528	up	2.11933	up	2.85062	3.43166	4.00461	3.93423							EHI_054940	EHI_054940		hypothetical protein	766	185	20636.9	6.148
EHI_197430_at	0.334462	0.362817	0.42265	0.572332	0.631873	0.596952	1.49591	up	1.26394	up	1.72066	up	2.32193	2.90296	2.65985	3.10489							EHI_197430		XM_646592	hypothetical protein	515	172	20315.4	9.3949
EHI_050600_at	0.584627	0.654705	0.329767	0.744241	0.82033	0.537535	1.49555	up	1.39424	down	2.11424	up	3.16756	3.74824	2.68808	4.24769							EHI_050600		XM_651507	hypothetical protein	695	232	27450.5	7.0126		GO:0003676|GO:0005622|GO:0008270
EHI_080100_at	0.0815817	0.34576	0.18515	0.28046	0.618251	0.387071	1.49535	up	1.23695	up	1.27582	down	3.43855	4.01903	3.74534	3.08712							EHI_080100	EHI_080100		cylicin-2, putative	1142	381	43356.6	4.8734
7.m00482_x_at	0.42265	0.870564	0.42265	0.622261	0.946865	0.596952	1.49535	down	1.07734	down	1.49535	down	2.90241	2.32193	2.79494	2.32193	7.t00094	N/A	7.m00482	EAL51420	XP_656806	XM_651714
EHI_070710_at	0.0249464	0.06654	0.0066889	0.18039	0.283098	0.10742	1.49527	up	1.54932	up	1.75404	up	5.33477	5.91518	5.96641	6.14546							EHI_070710		XM_649217	Rap/Ran GTPase activating protein, putative	2471	824	94290.3	7.4168		GO:0005096|GO:0005622|GO:0051056
EHI_148090_at	0.0678273	0.0491252	0.267	0.260787	0.250687	0.472718	1.49447	down	1.5596	down	1.18835	down	6.09929	5.51966	5.45812	5.85033							EHI_148090		XM_652441	hypothetical protein	1322	441	51236.7	6.9018
EHI_197230_at	0.0759026	0.067646	0.171532	0.273462	0.284681	0.369442	1.49435	down	1.51362	down	1.38745	down	7.94294	7.36342	7.34494	7.47051							EHI_197230		XM_648889	formin homology 2 family protein	2494	813	93827	5.1871		GO:0003779|GO:0005575|GO:0016043|GO:0030036
EHI_150540_s_at	0.00280428	0.0410143	0.00248628	0.106891	0.235149	0.100885	1.49404	down	1.44409	down	1.15438	down	9.15227	8.57305	8.62211	8.94515							EHI_150540	EHI_150540		ATP-binding cassette sub-family E member 1, putative	716	239	26632.3	9.8357		GO:0005506|GO:0006118|GO:0009055
EHI_176700_at	0.0049458	0.000994006	0.333233	0.124534	0.111791	0.541262	1.49401	up	2.76422	down	1.13615	down	10.303	10.8822	8.83609	10.1188							EHI_176700	EHI_176700		AIG1 family protein, putative	896	299	34809.6	7.2178
EHI_083610_at	0.70735	0.994639	0.51577	0.836104	1	0.678028	1.49395	down	1.00658	down	1.94458	up	3.54516	2.96603	3.5357	4.50462							EHI_083610		XM_649329	hypothetical protein	701	234	27349.5	8.6677
EHI_064310_at	0.260941	0.322908	0.500299	0.499878	0.596716	0.665337	1.49374	down	1.67656	down	1.28939	down	5.47508	4.89615	4.72958	5.1084							EHI_064310		XM_648939	hypothetical protein	852	268	31198.5	9.0608
188.m00089_at	0.233008	0.117896	0.418769	0.471201	0.363181	0.596952	1.49374	up	1.29651	down	1.06197	down	7.71885	8.29778	7.34422	7.63211	188.t00009	N/A	188.m00089	EAL45604	XP_650990	XM_645898
41.m00241_s_at	0.0637683	0.148925	0.150522	0.254025	0.407691	0.345294	1.49355	up	1.26486	up	1.29323	up	8.69098	9.26973	9.02995	9.06196	41.t00038	N/A	41.m00241	EAL49492	XP_654878	XM_649786
EHI_169810_at	0.0397436	0.032502	0.0222368	0.209167	0.216448	0.147807	1.49345	up	1.51333	up	1.49047	up	8.43696	9.01561	9.03469	9.01273							EHI_169810		XM_650919	hypothetical protein	815	272	31214.5	9.1416
EHI_081640_at	0.0800182	0.395694	0.433765	0.27844	0.647588	0.607118	1.49341	up	1.13609	up	1.11725	up	5.37232	5.95093	5.5564	5.53228							EHI_081640	EHI_081640		hypothetical protein	1256	419	47659.2	5.1566
EHI_103840_at	0.114815	0.119168	0.105421	0.327389	0.364519	0.28553	1.49307	down	1.37767	down	1.59193	down	5.96757	5.38929	5.50534	5.2968							EHI_103840		XM_648260	DNA repair protein, putative	2654	885	100162	8.5106		GO:0003676|GO:0003677|GO:0004386|GO:0005524
EHI_001150_s_at	0.0197749	0.0704769	0.929611	0.166434	0.290019	0.971189	1.49296	down	1.36151	down	1.01452	down	8.73726	8.15908	8.29205	8.71647							EHI_001150		XM_643436	plasma membrane calcium-transporting ATPase 1, putative	2057	686	76545.9	4.791		GO:0003824|GO:0005388|GO:0006812|GO:0008152|GO:0015662|GO:0016020
EHI_010050_at	0.110136	0.297251	0.418183	0.321994	0.573155	0.596952	1.49288	up	1.22267	down	1.16301	up	6.94524	7.52333	6.6552	7.1631							EHI_010050		XM_651991	Rap/Ran GTPase-activating protein, putative	1949	650	75810.5	8.5087		GO:0005096|GO:0005622|GO:0051056
EHI_169230_at	0.0118549	0.51755	0.00805457	0.143864	0.723227	0.110688	1.49258	up	1.05363	up	1.78439	up	5.91125	6.48906	5.98662	6.74668							EHI_169230		XM_646105	hypothetical protein	826	253	29143.1	4.4115
[truncated: 7,517 more rows]
