# Supplementary material for: Genetic, metabolomic and transcriptomic analyses of the de novo L-cysteine biosynthetic pathway in the enteric protozoan parasite Entamoeba histolytica
Source: Sci Rep. 2017 Nov 15;7:15649. doi: 10.1038/s41598-017-15923-3 (PMC5688106; doi:10.1038/s41598-017-15923-3)
Supplement: Supplementary file 5 — Dataset 4 [file 41598_2017_15923_MOESM5_ESM.xlsx]

## Sheet: Supplementary Dataset 1
Supplementary Dataset 4. List of primers used to validate the expression of selected genes in CSgs, SAT1/2gs and SAT3gs by qRT-PCR.
	Common Name	Accession Number	5' Primer Sequence	3' Primer Sequence
	Fe-hydrogenase	XM_647045	ACCAGCTACTCGTGTTGGTA	CAACTTCAGCAAGATCGTCCA
	Sulfotransferase	XM_648447	TCTACTGATCCTCGTGCAAGTGGT	TCTAGTCTTGGAAGTGCACCTGTCA
	Phosphoserine aminotransferase	XM_650291	AGAGGAACAGTACGTAAGAAAGA	TGAACAGATTCTATTGTAACTGCAT
	NADPH-dependent oxidoreductases 2	XM_648481	CAGTTCCAATTCCAGGCAGT	TTGGTCCTGTAACACAATCTCCT
	NADPH-dependent FMN reductase domain-containing protein	XM_643169	AATAATACATGCAAAGAATCATTT	TTAAAATTGATTGTTCTGTTTCA
	Methylene-fatty-acyl-phospholipid synthase	XM_001913338	CGGATTTAGATTTGTTATGTG	CAATCACCTTCATATGTTCCT
	RNA polymerase II	XM_643999	GATCCAACATATCCTAAAACAACA	TCAATTATTTTCTGACCCGTCTTC
